# Supplementary material for: Gene co-expression network analysis reveals key pathways and hub genes in Chinese cabbage (Brassica rapa L.) during vernalization
Source: BMC Genomics. 2021 Apr 6;22:236. doi: 10.1186/s12864-021-07510-8 (PMC8022416; doi:10.1186/s12864-021-07510-8)
Supplement: Supplementary file 1 — Additional file 1: Table S1. Log2FPKM values of the 5748 variable genes in ‘JWW’ (J for ‘JWW’). Table S2. Log2 FPKM values of the 5527 variable genes in ‘XBJ’ (X for ‘XBJ’). Table S3. Significant GO terms for each gene set of ‘JWW’. Table S4. Significant GO terms for each gene set of ‘XBJ’. Table S5. Annotation information of the hub genes of each module in ‘JWW’. Table S6. Annotation information of the hub genes of each module in ‘XBJ’. Table S7. qRT-PCR specific primers for hub gene related to flower development. [file 12864_2021_7510_MOESM1_ESM.xlsx]

## Sheet: Table S1
Table S1. Log2FPKM values of the 5748 variable genes in 'JWW' (J for 'JWW')
GeneID	Module	J1	J2	J3	J4	J5	J6	JCK
BraA01g000190.3C.gene	brown	0.710528	0.179573	0.0528701	0.250887	0.0816154	-0.0861328	0.40162
BraA01g000330.3C.gene	brown	1.95609	1.60915	1.58675	1.34286	1.48882	1.55074	1.74542
BraA01g000350.3C.gene	brown	2.81015	2.0893	2.21528	2.03206	2.24714	2.38164	2.4276
BraA01g000360.3C.gene	brown	0.332973	-0.0629456	-0.121669	-0.029507	-0.159037	-0.105947	0.197511
BraA01g000390.3C.gene	brown	1.00825	0.846782	0.519056	0.658193	0.450958	0.426229	0.789688
BraA01g000480.3C.gene	brown	1.21956	0.948442	0.878653	0.91665	0.694438	0.745223	0.662508
BraA01g000630.3C.gene	brown	2.23333	1.74812	1.84667	1.65883	1.60953	1.7183	2.00681
BraA01g000760.3C.gene	brown	1.17256	0.981842	0.459912	0.482443	0.1204	-0.0329754	0.212893
BraA01g000850.3C.gene	brown	1.96544	1.05052	0.945136	0.85845	1.10999	0.799585	1.37703
BraA01g000930.3C.gene	brown	0.999445	0.492253	0.438071	0.4087	0.294608	0.312285	0.611446
BraA01g001340.3C.gene	brown	1.17583	0.110645	-0.907504	-1.39597	-1.08939	-1.18756	/
BraA01g001890.3C.gene	brown	1.40017	1.04719	0.288114	0.165062	0.297949	0.0956837	1.08516
BraA01g002920.3C.gene	brown	0.742951	0.215574	0.130552	0.24115	0.13188	0.0144305	0.0746353
BraA01g002930.3C.gene	brown	0.637327	0.12856	0.116932	0.0542668	0.287434	0.162331	0.630019
BraA01g003350.3C.gene	brown	1.03937	0.688037	0.33353	0.519065	0.168996	0.233587	0.429109
BraA01g003540.3C.gene	brown	0.60525	0.147091	-0.438542	-0.40705	-1.30284	-0.733745	-0.191825
BraA01g003610.3C.gene	brown	1.15246	0.980556	0.774148	0.639644	0.596379	0.463337	0.732026
BraA01g003670.3C.gene	brown	0.608277	0.396314	0.0814188	0.157767	0.0472936	-0.0298188	0.198791
BraA01g003690.3C.gene	brown	2.3238	2.00203	1.91559	1.92619	1.76836	1.84443	1.93392
BraA01g003840.3C.gene	brown	0.806183	0.244523	0.35825	0.209753	0.350322	0.389297	0.757142
BraA01g003940.3C.gene	brown	2.28988	1.84481	1.87892	1.81809	1.78876	1.7901	1.95923
BraA01g003990.3C.gene	brown	1.28679	0.757682	0.629183	0.569898	0.46749	0.424573	0.930442
BraA01g004130.3C.gene	brown	0.689318	-0.13949	-0.377874	-0.141655	-0.581767	-0.306851	0.0116623
BraA01g004240.3C.gene	brown	1.54025	0.822222	0.739563	0.778891	0.92941	0.604932	0.740039
BraA01g004260.3C.gene	brown	1.33782	0.910496	0.671126	0.867553	0.525468	0.603479	0.890494
BraA01g004300.3C.gene	brown	2.21042	1.81131	1.79723	1.68413	1.72862	1.89194	2.0751
BraA01g004460.3C.gene	brown	1.94574	0.389723	1.16568	0.952089	0.595276	0.942103	1.29906
BraA01g005710.3C.gene	brown	2.1963	1.41015	1.39718	1.70304	1.69825	1.43703	1.41358
BraA01g005750.3C.gene	brown	0.86874	0.472441	0.22171	0.586071	0.346142	0.240129	0.699561
BraA01g005930.3C.gene	brown	1.75231	1.21052	1.23675	1.14887	1.17684	1.2046	1.4594
BraA01g006090.3C.gene	brown	1.34377	0.934654	0.888195	0.940066	0.874147	0.677162	0.708462
BraA01g006240.3C.gene	brown	0.548475	0.364466	0.130939	0.267619	0.186471	-0.0058674	0.538015
BraA01g006720.3C.gene	brown	0.556528	0.0180316	-0.0835539	-0.066593	-0.186681	-0.0152533	0.0118396
BraA01g006730.3C.gene	brown	1.81606	1.36993	1.44016	1.34895	1.34332	1.34229	1.49748
BraA01g006780.3C.gene	brown	1.2329	0.724645	0.649826	0.742391	0.532029	0.520654	0.572731
BraA01g007070.3C.gene	brown	1.49972	1.10472	0.944189	1.00192	1.02167	0.901778	1.171
BraA01g007560.3C.gene	brown	0.400224	-0.181539	-0.173235	-0.0535245	-0.135137	-0.0720557	0.264463
BraA01g008060.3C.gene	brown	1.04797	0.477338	0.733186	0.596126	0.705169	0.631855	0.994952
BraA01g008100.3C.gene	brown	1.27524	0.634622	0.501406	0.568795	0.56588	0.314374	0.702954
BraA01g008210.3C.gene	brown	1.71651	1.3366	1.31551	1.11615	1.28728	1.28595	1.51742
BraA01g008230.3C.gene	brown	2.27846	1.85941	1.75608	1.62925	1.64982	1.69076	2.01484
BraA01g008240.3C.gene	brown	1.66997	0.957442	0.984845	0.857672	0.847488	0.853254	0.831733
BraA01g008250.3C.gene	brown	1.54916	1.10681	0.994018	0.919612	0.898154	1.10981	1.29545
BraA01g008860.3C.gene	brown	2.28845	1.87575	1.86155	1.66824	1.67684	1.51168	1.678
BraA01g009170.3C.gene	brown	1.20506	0.624984	0.644814	0.652601	0.640123	0.50333	0.800322
BraA01g009400.3C.gene	brown	0.784373	0.212731	-0.195681	0.00408754	-0.408431	-0.272154	0.882041
BraA01g009750.3C.gene	brown	0.650601	-0.0979382	0.0177221	-0.169789	0.221419	-0.132491	0.721102
BraA01g010280.3C.gene	brown	0.693845	0.59204	0.423499	0.204112	0.0526129	0.232264	0.483059
BraA01g010860.3C.gene	brown	0.393635	0.0218437	-0.0668202	0.0153769	-0.293534	-0.0732651	0.121095
BraA01g010940.3C.gene	brown	0.911184	0.412096	0.340101	0.170588	0.454666	0.318476	0.842347
BraA01g011180.3C.gene	brown	1.64398	1.22736	1.16054	1.13757	1.22135	1.19997	1.43123
BraA01g011390.3C.gene	brown	0.773284	0.16837	0.0402093	0.320731	0.0794624	0.157134	0.113155
BraA01g011710.3C.gene	brown	0.515221	0.19232	-0.00624188	0.129507	-0.421888	-0.30094	0.412505
BraA01g011800.3C.gene	brown	1.17606	0.0785662	0.446537	0.884363	0.44221	0.123881	0.449564
BraA01g011850.3C.gene	brown	1.31538	-0.182933	-0.0882916	-0.00689987	-0.0665362	-0.11699	1.35418
BraA01g011940.3C.gene	brown	0.53952	0.0163806	0.0973663	-0.0624291	0.257345	0.0720134	0.487578
BraA01g012030.3C.gene	brown	2.98697	2.08441	2.03609	1.9594	1.725	1.86845	2.40818
BraA01g012160.3C.gene	brown	1.83654	0.745729	0.68347	0.784886	0.237314	-0.0530415	1.04493
BraA01g012500.3C.gene	brown	1.54019	1.19764	1.18927	1.0574	1.01917	1.04153	1.12302
BraA01g012560.3C.gene	brown	2.0952	1.61816	1.58472	1.47092	1.45574	1.37675	1.67217
BraA01g012580.3C.gene	brown	0.920754	-0.174537	-0.0690649	0.199433	0.168459	0.0141278	0.342847
BraA01g012620.3C.gene	brown	0.497035	-0.203758	-0.0163196	-0.0487937	-0.0283366	-0.169241	0.277571
BraA01g012630.3C.gene	brown	0.768806	0.340158	0.40273	0.126513	0.266343	0.345382	0.71468
BraA01g013460.3C.gene	brown	0.743607	0.476877	0.308911	0.494952	0.346987	0.251467	0.653159
BraA01g013670.3C.gene	brown	1.10473	0.820031	0.846061	0.755244	0.379636	0.499171	1.02597
BraA01g014290.3C.gene	brown	1.11426	-0.247663	-0.757187	-0.203364	-0.662436	-0.826936	0.36479
BraA01g014930.3C.gene	brown	1.81335	1.17398	1.16502	0.911338	1.04374	1.05187	1.27297
BraA01g015070.3C.gene	brown	1.45187	0.987513	1.08842	0.936783	0.941642	1.04425	1.31827
BraA01g015160.3C.gene	brown	1.52126	0.7675	0.508928	0.899477	0.261822	0.575063	1.39164
BraA01g015390.3C.gene	brown	1.21687	0.669097	0.747487	0.867553	0.43662	0.450593	0.386243
BraA01g015430.3C.gene	brown	0.403879	0.27612	-0.101881	0.0890358	-0.128988	-0.584143	0.186435
BraA01g015500.3C.gene	brown	1.86702	1.41345	1.38557	1.3183	1.20598	1.23274	1.37875
BraA01g015520.3C.gene	brown	2.59171	2.10531	2.07772	2.05617	1.96874	2.01375	2.17573
BraA01g015630.3C.gene	brown	1.84165	1.60826	1.5707	1.41151	1.41946	1.36339	1.2835
BraA01g015680.3C.gene	brown	1.59373	1.04222	0.863431	1.20673	1.15033	0.879587	0.698481
BraA01g015740.3C.gene	brown	0.530509	0.226353	0.0796984	-0.0087045	0.184748	0.102269	0.399306
BraA01g015780.3C.gene	brown	2.68566	2.38563	2.24668	2.06497	1.93654	2.11645	2.42196
BraA01g015850.3C.gene	brown	0.672809	0.372018	0.0914237	0.12598	-0.0965797	-0.0984098	0.135582
BraA01g016940.3C.gene	brown	0.635433	-0.066167	-0.0905781	-0.0654598	-0.0185605	-0.0711757	0.299027
BraA01g016970.3C.gene	brown	1.83558	1.29949	1.30559	1.1811	1.15009	1.24006	1.69122
BraA01g017030.3C.gene	brown	1.26719	0.272537	0.257788	0.537633	-0.143714	0.0343462	0.373673
BraA01g017260.3C.gene	brown	2.62806	2.04418	2.10251	2.1297	1.99506	1.88505	1.93391
BraA01g017350.3C.gene	brown	1.10826	0.516363	0.639921	0.559121	0.604813	0.6643	1.13431
BraA01g017540.3C.gene	brown	0.833834	0.151103	-0.511487	0.259194	-0.31372	-0.859713	0.395547
BraA01g017560.3C.gene	brown	0.65011	0.019313	-0.234278	-0.17338	-0.357133	-0.128833	-0.0955708
BraA01g017730.3C.gene	brown	0.625312	-0.106053	0.03094	-0.031964	-0.104052	0.0228899	0.302648
BraA01g018260.3C.gene	brown	1.15054	0.382112	0.394355	0.471902	0.273187	0.237415	0.543943
BraA01g018390.3C.gene	brown	0.366023	-0.238927	-0.104236	-0.11989	-0.179067	0.0146486	-0.0235306
BraA01g018590.3C.gene	brown	2.5012	2.23759	2.06008	2.14887	1.93295	1.98642	1.80698
BraA01g018840.3C.gene	brown	0.555094	-0.460549	-0.0133599	-0.00560512	-0.34537	-0.931012	0.268424
BraA01g018850.3C.gene	brown	1.22087	0.808288	0.91491	0.838735	0.824092	0.741133	0.59683
BraA01g018910.3C.gene	brown	1.44342	1.18329	0.779772	1.09813	0.68613	0.663501	1.22007
BraA01g018980.3C.gene	brown	1.15956	0.826937	0.844313	0.666198	0.648047	0.611552	1.01302
BraA01g019020.3C.gene	brown	1.61781	1.02129	1.15712	1.33355	1.0822	1.23935	1.49369
BraA01g019130.3C.gene	brown	0.412288	0.0704047	-0.10258	0.0366294	0.116676	-0.158817	0.263812
BraA01g019310.3C.gene	brown	1.43286	0.993894	0.980918	0.846421	0.927416	0.861559	1.05069
BraA01g019600.3C.gene	brown	1.92372	1.75737	1.34494	1.46053	1.28058	1.25433	1.25926
BraA01g020200.3C.gene	brown	0.530507	-0.0983152	-0.247725	-0.152968	0.104261	-0.233706	0.35546
BraA01g020380.3C.gene	brown	0.990072	0.303771	0.115322	-0.133088	0.0496653	0.178558	0.729988
BraA01g020540.3C.gene	brown	1.12646	0.414668	0.388897	0.400205	0.234896	0.392273	0.0405997
BraA01g020570.3C.gene	brown	1.49212	0.874382	0.906309	1.05204	1.26428	0.948224	1.13719
BraA01g020630.3C.gene	brown	1.04661	0.727243	0.334465	-0.151244	-0.110973	0.208692	0.592667
BraA01g020650.3C.gene	brown	1.87536	1.50644	1.43743	1.34368	1.30538	1.28491	1.54895
BraA01g020780.3C.gene	brown	0.895758	-0.371205	-0.405904	-0.367902	-1.35799	-0.549276	0.874558
BraA01g020980.3C.gene	brown	1.7961	1.37636	1.39473	1.19751	1.46935	1.43471	1.83218
BraA01g021210.3C.gene	brown	1.96541	1.25788	1.21901	1.13395	1.11827	1.12958	1.41208
BraA01g022170.3C.gene	brown	0.900399	0.532644	0.428665	0.473387	0.444584	0.368935	0.604867
BraA01g022540.3C.gene	brown	0.796533	0.45336	0.320086	0.383301	0.350968	0.332491	0.595498
BraA01g022600.3C.gene	brown	0.909461	0.101233	-0.0489482	0.163106	0.170076	-0.167008	0.464879
BraA01g022660.3C.gene	brown	1.14673	0.535973	0.551837	0.566871	0.57388	0.539434	1.0612
BraA01g023070.3C.gene	brown	1.2449	0.512249	0.488799	0.522866	0.331226	0.435665	0.79214
BraA01g023390.3C.gene	brown	0.605335	0.0475842	0.0424298	0.234091	0.207471	0.113831	0.486744
BraA01g023460.3C.gene	brown	0.878661	-0.0923826	-0.13289	0.126526	-0.345993	-0.248837	0.974423
BraA01g023930.3C.gene	brown	2.40861	2.01633	1.9861	1.89852	1.89809	1.99261	2.18515
BraA01g024330.3C.gene	brown	1.77278	1.19844	1.24906	1.25669	1.1279	1.13101	1.46288
BraA01g024560.3C.gene	brown	0.628881	0.0393185	0.108043	-0.013216	0.0382798	0.0217027	0.599544
BraA01g025080.3C.gene	brown	2.50795	1.95198	1.86291	1.9489	1.63839	1.69497	1.78194
BraA01g025120.3C.gene	brown	1.37153	1.0148	0.969099	0.99499	0.828079	0.907759	1.07647
BraA01g025700.3C.gene	brown	1.845	1.29218	1.26296	1.26525	1.21953	1.15764	1.38997
BraA01g025810.3C.gene	brown	1.18333	0.738549	0.691441	0.599719	0.784991	0.668674	0.944655
BraA01g025870.3C.gene	brown	3.01392	2.50996	2.58099	2.38244	2.2701	2.42038	2.39674
BraA01g026290.3C.gene	brown	0.368198	-0.175781	-0.247909	-0.145796	-0.0356106	-0.0726702	0.0867224
BraA01g026460.3C.gene	brown	2.85981	2.47117	2.49389	2.42489	2.34058	2.29559	2.39003
BraA01g026510.3C.gene	brown	1.38195	0.928681	0.984315	1.00271	0.974614	1.00327	1.38778
BraA01g027200.3C.gene	brown	1.32791	0.0433181	0.20935	0.580946	-0.758	-0.415071	-0.807715
BraA01g027880.3C.gene	brown	1.78532	1.40601	1.47187	1.38837	1.3484	1.39757	1.10528
BraA01g028080.3C.gene	brown	1.38803	0.940989	1.0606	0.829428	0.66764	1.15731	1.02247
BraA01g028360.3C.gene	brown	1.55363	0.802313	0.72059	0.811211	0.456668	0.470894	0.785743
BraA01g028380.3C.gene	brown	0.96035	0.411136	0.380206	0.575528	0.303631	0.344026	0.593934
BraA01g028410.3C.gene	brown	0.811359	0.36426	0.403483	0.524283	0.370547	0.48571	0.552848
BraA01g028540.3C.gene	brown	1.09938	0.725255	0.434161	0.707186	0.364424	0.298491	0.789453
BraA01g028620.3C.gene	brown	3.19189	2.91755	2.80442	2.77848	2.56296	2.62712	2.6
BraA01g029270.3C.gene	brown	1.52744	1.01348	0.945623	1.07373	1.09615	1.02182	1.33134
BraA01g029430.3C.gene	brown	0.809173	-0.349537	0.0518389	-0.036799	0.0861252	-0.000187366	-0.155354
BraA01g029770.3C.gene	brown	1.87285	0.455613	1.14424	0.947541	0.899361	0.907634	1.48456
BraA01g029970.3C.gene	brown	1.84373	-0.189661	-0.482062	-0.155561	-0.681864	-0.950827	1.58791
BraA01g030270.3C.gene	brown	2.19836	1.69016	1.66875	1.72048	1.32461	1.76772	1.55688
BraA01g031330.3C.gene	brown	1.2596	0.169691	0.33342	0.386661	0.209268	0.16918	0.596406
BraA01g031450.3C.gene	brown	0.876416	0.551697	0.410425	0.570289	0.424425	0.318347	0.602916
BraA01g032470.3C.gene	brown	0.48241	-0.0779344	-0.291016	-0.0509642	0.020391	-0.0304414	0.215073
BraA01g032530.3C.gene	brown	0.496421	0.0187935	0.00763101	0.13605	-0.0100069	0.0886578	0.412743
BraA01g032580.3C.gene	brown	3.05478	2.52336	2.41234	2.3728	1.98468	2.12638	2.37196
BraA01g032880.3C.gene	brown	0.774319	-0.0436681	-0.0296725	-0.00183994	-0.338423	-0.275588	0.293317
BraA01g033080.3C.gene	brown	1.59252	0.30011	-0.180128	0.616027	-0.166663	-0.53053	0.486251
BraA01g033400.3C.gene	brown	1.44836	0.361922	0.254053	0.267306	0.134988	0.160244	1.53335
BraA01g033930.3C.gene	brown	1.70691	-0.144976	-1.06058	/	/	/	/
BraA01g034300.3C.gene	brown	0.819355	0.305715	0.300725	0.293602	0.476053	0.341483	0.856422
BraA01g034680.3C.gene	brown	1.83549	1.29398	1.17591	1.3212	0.494509	0.957861	1.4303
BraA01g034720.3C.gene	brown	0.918076	0.421516	0.45526	0.648176	0.347626	0.264066	0.692043
BraA01g034760.3C.gene	brown	1.01563	0.344153	0.103415	0.27597	0.315819	0.126621	1.01353
BraA01g034770.3C.gene	brown	1.4291	0.225872	-0.249793	0.0485997	-0.202888	-0.499902	1.19465
BraA01g035000.3C.gene	brown	0.310484	-0.209485	-0.209856	0.0573887	0.0350899	-0.177454	0.313048
BraA01g036020.3C.gene	brown	2.29116	1.7048	1.6156	1.58176	1.28704	1.11848	1.50831
BraA01g036030.3C.gene	brown	1.69562	1.34265	0.878834	0.874217	0.449034	0.62841	1.40024
BraA01g036200.3C.gene	brown	1.32489	0.727925	0.826901	0.621229	0.609581	0.852361	1.00095
BraA01g036510.3C.gene	brown	0.990219	0.776773	0.548086	0.723824	0.414434	0.443648	1.01476
BraA01g036880.3C.gene	brown	2.52752	2.06869	1.99436	1.88446	1.72926	1.75753	2.05616
BraA01g036950.3C.gene	brown	1.32332	0.654865	0.471893	0.2589	0.387526	0.166837	0.751343
BraA01g036960.3C.gene	brown	0.679738	-0.00227077	-0.142164	0.0739265	-0.00584979	-0.117015	-0.0535256
BraA01g037340.3C.gene	brown	0.860709	0.518463	0.457612	0.211341	0.0533195	0.0718946	0.19154
BraA01g037360.3C.gene	brown	1.82428	1.38902	1.32337	1.30402	1.17894	1.43345	1.07643
BraA01g037520.3C.gene	brown	1.09916	0.304444	0.284931	0.183759	0.242877	0.00331847	0.449854
BraA01g037810.3C.gene	brown	2.01007	0.687704	0.33901	0.730654	-0.141435	-0.0192324	0.764271
BraA01g038290.3C.gene	brown	1.27855	0.937096	0.840001	0.736116	0.763255	0.689777	0.981899
BraA01g038320.3C.gene	brown	1.22771	0.82267	0.801832	0.717473	0.723452	0.790431	0.677622
BraA01g038330.3C.gene	brown	0.696057	0.336068	0.271005	0.20948	0.329957	0.218409	0.248317
BraA01g038510.3C.gene	brown	1.69817	1.08212	1.14018	1.07562	1.08619	1.10189	1.61619
BraA01g038690.3C.gene	brown	1.06862	0.806243	0.50513	0.740635	0.471707	0.224976	0.446613
BraA01g038720.3C.gene	brown	1.97585	1.58421	1.49813	1.54216	1.47616	1.40939	1.36582
BraA01g038730.3C.gene	brown	0.867641	0.426209	0.444046	0.413962	0.175444	0.338641	0.40565
BraA01g039510.3C.gene	brown	0.746778	0.374948	0.0342744	0.237254	-0.0946129	-0.0186127	0.193944
BraA01g040480.3C.gene	brown	2.14271	0.88776	-0.0682388	1.1241	-0.101296	-1.11023	0.254221
BraA01g040920.3C.gene	brown	1.70677	0.538613	0.785921	0.570921	0.483813	0.436939	1.04729
BraA01g040930.3C.gene	brown	0.569778	0.139429	-0.122424	0.391892	0.041577	0.00756913	0.392737
BraA01g041240.3C.gene	brown	1.31946	0.874594	0.792699	0.823497	0.975082	0.855267	1.30982
BraA01g041370.3C.gene	brown	1.09795	0.511507	0.554679	0.647215	0.605226	0.717962	0.87886
BraA01g041810.3C.gene	brown	0.815331	0.225961	0.205393	0.261348	0.36271	0.255236	0.650927
BraA01g041850.3C.gene	brown	0.627354	0.438813	-0.331957	0.155786	0.22854	-0.379923	0.271468
BraA01g041860.3C.gene	brown	1.81197	1.13559	0.819233	0.805795	0.539514	0.440732	0.891739
BraA01g041890.3C.gene	brown	0.724462	0.355086	0.163586	0.382268	0.34814	0.316608	0.691697
BraA01g041930.3C.gene	brown	1.50339	0.997396	0.843214	0.958689	0.904726	0.886623	1.55321
BraA01g042090.3C.gene	brown	1.23164	0.781805	0.550777	0.718463	0.627006	0.549889	0.7897
BraA01g042270.3C.gene	brown	0.874613	0.31209	0.159997	-0.00747623	-0.105427	0.0594746	0.0882971
BraA01g042350.3C.gene	brown	1.36169	0.964324	0.651471	0.750386	0.671909	0.631243	1.16318
BraA01g042470.3C.gene	brown	1.20044	0.819144	0.761923	0.645789	0.76754	0.782192	0.971904
BraA01g042500.3C.gene	brown	1.03455	0.219737	-0.0310691	0.304818	-0.107888	-0.480983	0.322911
BraA01g042860.3C.gene	brown	1.8934	1.36816	1.20009	1.28546	1.15878	1.36711	1.53417
BraA01g043290.3C.gene	brown	0.971928	-0.0294461	-0.194677	0.650917	0.268002	-0.0993529	0.523906
BraA01g043580.3C.gene	brown	1.7507	0.794598	0.753494	0.63481	0.696433	0.679127	0.947528
BraA01g044020.3C.gene	brown	0.695311	0.47134	0.0986288	0.281397	-0.338102	-0.201143	0.307434
BraA01g044250.3C.gene	brown	0.507982	-0.259338	-0.0175368	-0.0445371	-0.0892982	0.112761	0.300469
BraA01g044640.3C.gene	brown	1.48809	0.57716	0.321717	0.570884	0.296378	0.285132	1.02798
BraA01g044750.3C.gene	brown	0.482581	0.202806	-0.0167896	0.0723287	-0.116129	-0.0503271	0.0730815
BraA01g044760.3C.gene	brown	1.09736	0.500853	0.358311	0.453959	0.459904	0.542008	0.942904
BraA01g044810.3C.gene	brown	2.45402	1.38605	0.98916	1.27161	0.774201	0.103093	0.665495
BraA01g044840.3C.gene	brown	2.24005	1.72077	1.7202	1.78431	1.60424	1.53477	1.67454
BraA02g000300.3C.gene	brown	1.17322	0.243849	0.334463	0.024227	0.195177	0.344076	1.0149
BraA02g000350.3C.gene	brown	0.595748	0.277085	0.0724814	0.274194	0.0325567	-0.0839003	0.313626
BraA02g000570.3C.gene	brown	1.4814	1.04556	1.05105	0.77917	0.817626	0.938831	1.46794
BraA02g000580.3C.gene	brown	0.697493	-0.153922	-0.264875	-0.19752	-0.0844688	-0.251594	0.25401
BraA02g000630.3C.gene	brown	2.02201	1.21899	1.21485	1.47343	1.48225	1.29239	0.905985
BraA02g000650.3C.gene	brown	0.645401	-1.12477	/	-1.54245	-0.688068	/	0.504345
BraA02g000890.3C.gene	brown	2.06096	1.49224	1.60109	1.32598	0.983924	0.950948	1.35455
BraA02g001010.3C.gene	brown	1.30447	-1.40497	/	-1.67972	/	-2.00499	/
BraA02g001110.3C.gene	brown	2.1794	1.79732	1.74096	1.65373	1.6668	1.82495	1.97437
BraA02g001480.3C.gene	brown	2.14886	1.73538	1.78671	1.60021	1.68456	1.87889	2.15426
BraA02g001490.3C.gene	brown	0.382022	0.0975	-0.0766698	-0.0554262	-0.138536	-0.156974	0.00681548
BraA02g001780.3C.gene	brown	0.837827	0.307008	0.455549	0.463181	0.360575	0.434193	0.177315
BraA02g001810.3C.gene	brown	1.46631	0.955413	0.959943	1.01151	1.03254	1.07418	1.35086
BraA02g002220.3C.gene	brown	0.955684	0.509542	0.562316	0.71969	0.603303	0.494578	0.650396
BraA02g002240.3C.gene	brown	1.54341	1.20528	1.09854	0.860072	0.83096	0.998789	1.33915
BraA02g002490.3C.gene	brown	0.656822	-0.0440372	0.0169068	-0.498189	-0.504092	-1.18463	-1.93272
BraA02g002620.3C.gene	brown	1.93081	1.41227	1.38942	1.39239	1.3455	1.3822	1.65585
BraA02g002650.3C.gene	brown	1.74804	1.21384	1.12765	0.97008	0.950353	1.07301	1.2618
BraA02g002730.3C.gene	brown	1.49958	0.555535	0.523436	0.476523	0.566751	0.512858	0.547862
BraA02g003550.3C.gene	brown	1.45061	1.01386	1.02476	0.975182	0.92262	1.01402	1.29956
BraA02g004110.3C.gene	brown	1.08658	0.364595	0.188243	0.200389	-0.11451	-0.108488	0.830917
BraA02g004600.3C.gene	brown	1.32195	1.03542	0.859158	1.03522	0.577916	0.609075	1.13587
BraA02g004820.3C.gene	brown	0.620266	-0.280884	-0.408128	-0.615058	-1.08126	-0.756943	0.330157
BraA02g004860.3C.gene	brown	1.73948	1.30228	1.33355	1.28012	1.26252	1.22067	1.36523
BraA02g005060.3C.gene	brown	0.98216	0.566259	0.472847	0.679875	0.502948	0.312514	0.770326
BraA02g005090.3C.gene	brown	1.52247	0.821338	0.72943	1.00528	0.483358	0.366004	0.903033
BraA02g005650.3C.gene	brown	3.07482	2.90054	2.77156	2.83308	2.49506	2.61295	2.86827
BraA02g005710.3C.gene	brown	2.21288	1.92392	1.88511	1.7376	1.70835	1.69168	1.94134
BraA02g005760.3C.gene	brown	0.944085	0.28174	0.313371	0.460454	0.488684	0.365941	0.52596
BraA02g005890.3C.gene	brown	0.642556	0.176124	-0.147639	0.303567	-0.1665	-0.397755	0.556466
BraA02g005970.3C.gene	brown	1.4129	0.982849	0.949252	0.785651	0.645488	0.898109	1.39462
BraA02g006070.3C.gene	brown	0.924737	0.273008	0.312624	0.276031	0.341213	0.274303	0.91416
BraA02g006300.3C.gene	brown	1.31229	0.295331	0.35967	0.359697	0.478208	0.411332	0.890437
BraA02g006420.3C.gene	brown	1.77586	1.30278	1.28801	1.34835	1.00949	1.05603	1.05213
BraA02g006750.3C.gene	brown	0.716787	0.222747	0.25659	0.210606	0.40495	0.15195	0.509324
BraA02g007090.3C.gene	brown	1.24105	0.774182	0.66427	0.569536	0.294588	0.189233	0.740102
BraA02g007170.3C.gene	brown	0.511982	0.0211579	-0.219357	-0.105918	0.00217456	-0.503359	0.335798
BraA02g007300.3C.gene	brown	2.11248	1.44312	1.30528	1.41902	1.0454	1.09826	1.61951
BraA02g007500.3C.gene	brown	0.53795	0.399247	0.131355	-0.096445	-0.315682	0.27234	0.316465
BraA02g007540.3C.gene	brown	0.780594	0.367668	0.386251	0.35974	0.484969	0.485566	0.797248
BraA02g007560.3C.gene	brown	0.838306	0.0646647	0.0582035	0.10056	-0.170536	-0.187576	0.406436
BraA02g007650.3C.gene	brown	1.28689	0.985276	0.718038	0.868873	0.681414	0.667355	0.892209
BraA02g008130.3C.gene	brown	1.28621	-0.435821	-0.297453	-0.0292153	-0.061579	-0.343531	0.11305
BraA02g008650.3C.gene	brown	1.11225	0.649344	0.621471	0.469415	0.242142	0.490836	0.646951
BraA02g008660.3C.gene	brown	1.26961	0.751768	0.83935	0.708196	0.770525	0.811885	1.3257
BraA02g008700.3C.gene	brown	1.41373	0.73031	0.740647	0.625454	0.567442	0.686431	0.958889
BraA02g008980.3C.gene	brown	3.16925	1.7665	1.44627	1.60046	0.801322	0.797261	0.898282
BraA02g009010.3C.gene	brown	0.475376	-0.174168	-0.307315	0.0143977	-0.516608	-0.207481	0.265322
BraA02g009100.3C.gene	brown	2.25843	1.7739	1.68804	1.60051	1.44254	1.51081	1.77827
BraA02g009660.3C.gene	brown	1.47439	0.568008	0.769783	0.885502	0.844789	0.891132	1.34072
BraA02g010170.3C.gene	brown	0.687448	0.276945	0.29606	0.298066	0.258349	0.22681	0.272081
BraA02g010320.3C.gene	brown	1.03814	0.407438	0.119082	0.437223	0.149218	0.10114	1.06182
BraA02g010470.3C.gene	brown	0.86798	0.200868	0.244756	0.409058	0.211425	0.0723162	0.761625
BraA02g010480.3C.gene	brown	0.959787	0.387259	0.442997	0.543553	0.504556	0.574556	0.646977
BraA02g010700.3C.gene	brown	0.968549	0.203485	0.388039	0.448517	0.410198	0.109117	0.732442
BraA02g010750.3C.gene	brown	1.28893	0.70731	0.909042	0.739921	0.767989	0.90021	0.92959
BraA02g010910.3C.gene	brown	1.51161	1.05889	1.03357	0.996126	1.06879	0.988422	1.34615
BraA02g011140.3C.gene	brown	1.68049	1.4356	1.24052	1.24498	1.28712	1.02968	1.34403
BraA02g011500.3C.gene	brown	1.51879	0.891667	0.880944	0.97527	1.01693	1.11366	1.55709
BraA02g011680.3C.gene	brown	1.63716	-0.371445	-0.51888	-0.603966	-0.618549	-1.03628	-0.0225637
BraA02g012330.3C.gene	brown	2.2959	1.723	1.86259	1.70825	1.78742	1.57561	1.76206
BraA02g012930.3C.gene	brown	1.54844	1.06314	1.0359	0.930431	0.973743	0.993178	1.20105
BraA02g013020.3C.gene	brown	1.01848	-1.19289	/	-0.90671	-1.45831	-2.16176	-0.89264
BraA02g013430.3C.gene	brown	2.17021	1.8055	1.80758	1.55687	1.46617	1.53563	1.59538
BraA02g013510.3C.gene	brown	1.40179	0.993814	0.813809	0.813805	0.81073	0.842698	1.24239
BraA02g013770.3C.gene	brown	2.28747	1.77246	1.70493	1.46527	1.35091	1.36435	1.53861
BraA02g013990.3C.gene	brown	0.445021	-0.188404	-0.236922	0.148489	-0.247929	-0.0489406	0.248898
BraA02g014150.3C.gene	brown	0.57493	-0.283009	-0.33394	-0.256454	-0.241443	-0.293357	0.137508
BraA02g014160.3C.gene	brown	0.381442	-0.140305	-0.178386	-0.215362	-0.218837	-0.210235	0.318342
BraA02g014310.3C.gene	brown	1.2717	0.739591	0.868955	0.607829	0.572494	0.660868	0.183984
BraA02g014350.3C.gene	brown	2.5128	2.15492	1.92747	1.651	1.81958	2.13854	2.25425
BraA02g015340.3C.gene	brown	2.08814	1.58134	1.55221	1.48199	1.49744	1.50392	1.80957
BraA02g015350.3C.gene	brown	1.51871	0.805397	0.94931	1.03878	0.803576	0.815272	1.13696
BraA02g015510.3C.gene	brown	1.92544	1.63446	1.29075	1.38078	1.55361	1.283	1.2621
BraA02g016250.3C.gene	brown	1.71921	1.26686	1.14691	1.63266	1.37337	1.09415	1.37135
BraA02g016950.3C.gene	brown	0.896113	-0.211196	-0.447322	0.0267323	-0.119857	-0.208834	0.587358
BraA02g016980.3C.gene	brown	0.550406	0.0957765	-0.0151872	0.0358408	-0.0976266	-0.197138	0.421334
BraA02g017000.3C.gene	brown	1.18336	0.498219	0.345774	0.573016	0.189066	0.0125653	0.79857
BraA02g017240.3C.gene	brown	0.867024	0.125757	0.153146	-0.242991	0.219455	0.140836	0.586777
BraA02g017270.3C.gene	brown	1.403	0.540293	0.554045	0.410734	0.594997	0.507728	1.28991
BraA02g017440.3C.gene	brown	0.886642	0.188437	0.319486	0.4106	0.250405	0.514101	0.595306
BraA02g017610.3C.gene	brown	1.09623	0.599646	0.51162	0.70161	0.440732	0.594593	1.00021
BraA02g017900.3C.gene	brown	1.95764	1.60675	1.50223	1.59526	1.23732	1.45327	1.65257
BraA02g018580.3C.gene	brown	1.20131	0.574594	0.192773	0.931516	0.00409227	0.163664	0.812719
BraA02g018610.3C.gene	brown	1.32492	0.67486	0.0737537	-0.0140609	-0.808529	-0.630628	-0.0637928
BraA02g019190.3C.gene	brown	1.88043	1.51017	1.31558	1.39193	1.23769	1.302	1.63623
BraA02g019240.3C.gene	brown	2.33004	1.96413	1.21545	1.58603	1.06099	1.36394	1.73845
BraA02g019720.3C.gene	brown	0.603693	0.130758	-0.0865007	0.0308952	-0.045556	0.0626222	0.0393555
BraA02g019760.3C.gene	brown	1.92167	1.23071	1.16908	1.20015	1.07069	1.07951	1.44813
BraA02g019780.3C.gene	brown	0.909462	0.381872	0.182493	0.10603	0.201133	0.047069	0.18332
BraA02g019930.3C.gene	brown	2.18784	1.7052	1.71219	1.62522	1.64374	1.88121	2.0989
BraA02g020000.3C.gene	brown	1.6106	0.271331	-0.0743504	0.146105	0.0157483	-0.437692	0.492431
BraA02g020040.3C.gene	brown	0.700734	0.165893	0.23665	0.260365	0.362039	0.325778	0.715028
BraA02g020110.3C.gene	brown	1.35027	-0.125348	-0.765754	0.1537	-0.537922	-0.646384	-0.328929
BraA02g020160.3C.gene	brown	1.00707	-0.166505	-0.789205	0.0855042	0.142728	-1.40934	0.0840228
BraA02g020460.3C.gene	brown	1.22886	0.688736	0.645687	0.51845	0.579875	0.656282	1.22145
BraA02g020580.3C.gene	brown	1.55355	1.12157	0.917432	0.867478	0.5925	0.743914	0.795508
BraA02g021080.3C.gene	brown	2.22546	1.68284	1.63157	1.68102	1.90718	1.83645	2.05309
BraA02g021130.3C.gene	brown	1.4933	-0.387248	-1.2109	-0.51808	-0.723191	-1.478	0.384546
BraA02g021870.3C.gene	brown	1.3161	0.677386	0.801375	0.682238	0.762325	0.647773	0.888338
BraA02g022080.3C.gene	brown	2.39871	1.6327	1.45607	1.58126	1.30398	1.26836	1.81485
BraA02g022100.3C.gene	brown	1.66652	1.1486	1.0953	1.13502	1.2241	1.38178	1.50349
BraA02g022280.3C.gene	brown	1.80164	-0.546112	-0.374379	-0.714489	-1.01986	-0.837559	1.02236
BraA02g022450.3C.gene	brown	2.50584	1.27029	0.667378	1.38706	0.677121	0.450602	2.59908
BraA02g022980.3C.gene	brown	1.10503	0.598767	0.668119	0.609956	0.809444	0.696429	1.02186
BraA02g023030.3C.gene	brown	0.443978	0.257068	-0.127805	0.0141017	-0.289386	-0.118947	0.416193
BraA02g023260.3C.gene	brown	1.50137	0.95065	0.944859	0.77962	0.951077	0.98171	0.978597
BraA02g023590.3C.gene	brown	0.701716	0.409319	0.481551	0.0769869	0.207468	0.370419	0.704333
BraA02g024180.3C.gene	brown	1.42366	0.609329	0.538211	0.718584	-0.561489	-0.664469	-0.186841
BraA02g024380.3C.gene	brown	1.62231	1.11917	1.05973	1.03746	1.01199	1.09891	1.21447
BraA02g024450.3C.gene	brown	0.781169	-0.755065	-0.111679	0.172225	-0.0555384	0.0337047	0.79728
BraA02g024660.3C.gene	brown	1.99245	0.955261	1.14208	1.12248	1.37916	1.17654	1.45049
BraA02g024690.3C.gene	brown	1.36979	0.902359	0.858029	0.816122	0.943648	0.993259	1.2924
BraA02g024840.3C.gene	brown	1.23904	0.162598	0.163538	0.0649286	0.283116	0.165558	0.566627
BraA02g025040.3C.gene	brown	1.26698	0.391148	0.279862	0.314482	0.5705	0.420718	1.37014
BraA02g025170.3C.gene	brown	1.32617	0.793015	0.751353	0.780114	0.856481	0.917302	1.24877
BraA02g025250.3C.gene	brown	1.35705	0.644376	0.590036	0.790776	0.475784	0.237417	0.912642
BraA02g025470.3C.gene	brown	2.04836	0.9322	1.37517	1.16361	1.5137	1.62342	1.80891
BraA02g026100.3C.gene	brown	0.984834	0.432776	0.483579	0.476263	0.369323	0.436955	0.648018
BraA02g026380.3C.gene	brown	0.935089	0.502819	0.583028	0.508357	0.613177	0.623877	0.545817
BraA02g026560.3C.gene	brown	1.46691	1.09719	0.972685	1.08306	0.949661	0.763427	0.992781
BraA02g027120.3C.gene	brown	1.4313	-0.22543	-0.26767	-0.236123	-0.920784	-1.32134	0.300252
BraA02g027530.3C.gene	brown	1.28327	0.400614	0.584281	0.675933	0.405656	0.434132	0.879573
BraA02g027600.3C.gene	brown	2.63356	2.2718	2.23448	2.25597	2.07855	2.00723	2.22132
BraA02g027910.3C.gene	brown	1.29649	0.739444	0.486893	0.777178	0.478627	0.414443	1.1287
BraA02g028120.3C.gene	brown	1.50698	1.04734	1.0448	1.08609	1.11509	1.03857	1.12974
BraA02g028420.3C.gene	brown	1.64959	0.979641	0.920662	0.879843	0.927643	0.979315	1.34969
BraA02g028950.3C.gene	brown	0.731545	0.0486104	-0.117803	-0.00564383	0.152346	-0.584589	-0.451767
BraA02g029160.3C.gene	brown	1.82209	1.40546	1.26484	1.44731	1.45801	1.35229	1.72536
BraA02g029330.3C.gene	brown	1.04153	0.347736	0.201268	0.396328	0.464011	0.313004	1.02751
BraA02g029520.3C.gene	brown	1.67156	1.11555	1.12572	1.04126	1.11908	0.972292	1.20014
BraA02g029780.3C.gene	brown	2.3778	1.94867	1.89412	1.75505	1.8705	1.89715	1.99896
BraA02g031080.3C.gene	brown	1.18496	0.388416	0.315243	0.830595	0.551719	0.155233	0.442782
BraA02g031460.3C.gene	brown	0.847613	0.318505	0.386087	0.359703	0.305043	0.381911	0.434465
BraA02g032330.3C.gene	brown	0.487696	0.199149	-0.201973	0.00105694	-0.123406	-0.225819	0.144016
BraA02g032750.3C.gene	brown	1.56266	1.18649	1.15663	0.897625	0.962572	0.964586	0.984732
BraA02g033150.3C.gene	brown	0.602014	-0.301895	-0.207328	0.0231672	0.12135	0.004173	0.0383311
BraA02g034160.3C.gene	brown	1.03409	0.559597	0.552321	0.314471	0.273527	0.380707	0.602586
BraA02g034560.3C.gene	brown	1.89904	1.45222	1.54904	1.49434	1.37473	1.63936	1.92649
BraA02g034690.3C.gene	brown	1.46539	1.02432	0.801808	0.852259	0.716237	0.622405	1.42688
BraA02g034780.3C.gene	brown	0.660173	0.1742	0.169922	0.171003	0.233906	0.00217398	-0.0167023
BraA02g034970.3C.gene	brown	1.38203	1.09133	0.812222	0.877797	1.05905	0.813922	0.833331
BraA02g035030.3C.gene	brown	0.606881	0.0859215	0.182373	0.207831	-0.0157323	0.197887	0.014361
BraA02g035380.3C.gene	brown	2.09216	1.78938	1.43839	1.69694	0.965049	0.910331	1.16368
BraA02g035640.3C.gene	brown	1.29362	0.976828	0.939489	0.79398	0.74562	0.624766	0.609734
BraA02g035890.3C.gene	brown	1.45229	0.834591	0.775841	0.697109	0.799623	0.564544	0.970259
BraA02g036090.3C.gene	brown	1.39007	1.00762	0.935528	0.966724	0.751892	0.732545	0.913601
BraA02g036230.3C.gene	brown	1.97845	1.36052	1.29301	1.54842	1.18785	1.39783	1.70828
BraA02g036810.3C.gene	brown	1.13694	0.596742	0.588127	0.531133	0.564108	0.760409	1.22526
BraA02g036850.3C.gene	brown	1.00464	0.434541	0.0164811	0.335698	-0.577834	-1.09083	-0.914488
BraA02g036930.3C.gene	brown	1.09943	0.501216	0.513352	0.285648	0.627672	0.483499	0.82474
BraA02g036970.3C.gene	brown	1.39292	0.406086	0.4603	0.64899	0.176516	0.327975	0.776761
BraA02g037000.3C.gene	brown	1.70165	1.25089	1.31351	1.47686	1.20586	1.33185	1.26557
BraA02g037020.3C.gene	brown	0.770609	0.29865	0.0849577	0.09773	0.169313	0.088543	-0.144094
BraA02g037060.3C.gene	brown	2.66454	1.71094	1.88717	1.88349	1.97292	2.03325	2.01108
BraA02g037070.3C.gene	brown	1.94379	0.797651	0.706427	0.946353	0.889681	0.614208	1.13263
BraA02g037080.3C.gene	brown	0.627095	-0.0455327	-0.0781573	-0.0510697	0.0197597	-0.124564	0.120648
BraA02g037470.3C.gene	brown	2.61384	2.00999	1.90988	1.83095	1.57882	1.69612	2.04259
BraA02g037700.3C.gene	brown	1.57284	1.07505	1.12196	1.0096	1.09594	1.18159	1.39986
BraA02g038290.3C.gene	brown	1.58354	0.777409	0.663994	1.10075	0.48958	0.560657	1.45667
BraA02g039190.3C.gene	brown	0.688212	0.231923	0.0911882	0.303479	0.46046	0.214776	0.264594
BraA02g039510.3C.gene	brown	1.82349	0.777678	0.877575	1.16055	1.02634	0.875878	1.30634
BraA02g039630.3C.gene	brown	0.781349	0.587772	0.0484164	-0.228828	-0.187105	-0.329347	0.698875
BraA02g039650.3C.gene	brown	1.15242	-1.27402	-1.08981	-1.07088	/	/	-0.525406
BraA02g039750.3C.gene	brown	1.17842	-0.165233	0.175358	-0.0644711	-0.225964	0.00634223	0.921148
BraA02g039860.3C.gene	brown	1.44884	1.16333	1.09867	1.04574	0.995249	0.946942	1.02534
BraA02g039960.3C.gene	brown	1.45025	0.872887	0.963349	0.790363	0.720837	0.749637	0.77707
BraA02g040660.3C.gene	brown	1.11337	-0.199316	0.103723	-0.121551	-0.13641	-0.368524	-0.0810217
BraA02g040830.3C.gene	brown	1.51644	0.753185	0.827482	0.863325	0.700531	0.838846	1.18393
BraA02g040880.3C.gene	brown	0.954928	0.430231	0.344609	0.338725	0.175602	0.124704	0.463757
BraA02g041350.3C.gene	brown	0.949136	0.155844	0.0134358	0.171525	0.0133068	-0.143497	0.563517
BraA02g042060.3C.gene	brown	1.77904	1.39518	0.983774	1.2591	1.13683	0.927927	1.38271
BraA02g042560.3C.gene	brown	0.949948	0.318426	0.160095	0.16995	-0.0632963	0.119211	1.05251
BraA02g042680.3C.gene	brown	0.933122	0.465616	0.601591	0.445778	0.422593	0.408607	0.711526
BraA02g043150.3C.gene	brown	1.41895	1.00829	0.482218	1.04578	0.746837	0.39471	0.765555
BraA02g043170.3C.gene	brown	0.447764	-0.0697819	-0.0917417	0.194916	0.0108384	-0.149793	0.187311
BraA02g043400.3C.gene	brown	0.605689	0.276475	0.155874	0.217875	0.171963	-0.0391026	0.321919
BraA02g043930.3C.gene	brown	2.15426	0.88383	0.0739742	-0.0898678	0.0420468	-0.0519313	-1.19422
BraA02g044170.3C.gene	brown	0.63827	0.151557	0.174829	0.195359	0.212389	0.17023	0.419178
BraA02g044270.3C.gene	brown	0.721465	-1.22803	-0.141789	-0.421777	-0.166202	-0.116307	-0.850769
BraA02g044290.3C.gene	brown	1.93879	0.915645	1.01611	0.788108	0.739239	0.580683	0.875437
BraA02g044310.3C.gene	brown	1.42815	0.196505	0.182281	0.1899	-0.424417	-0.0174027	0.83404
BraA02g044550.3C.gene	brown	0.783179	0.127384	0.102954	0.0434351	-0.077342	0.111989	0.217412
BraA02g044740.3C.gene	brown	1.27801	0.776895	0.818348	0.589235	0.696083	0.721287	1.06736
BraA02g044860.3C.gene	brown	2.30248	1.80215	1.75016	1.63443	1.53621	1.54907	1.86815
BraA02g045060.3C.gene	brown	0.916952	0.369344	0.598806	0.583699	0.481174	0.575466	0.905915
BraA02g045080.3C.gene	brown	2.54436	1.85203	1.75147	1.59285	1.44736	1.44673	1.87687
BraA02g045120.3C.gene	brown	1.81268	1.56992	1.16681	1.10697	1.08358	0.94824	1.75375
BraA02g045190.3C.gene	brown	0.830887	-0.139802	-0.31127	-0.275745	-0.348313	-0.1278	0.510087
BraA02g045300.3C.gene	brown	1.24329	0.5119	0.369052	0.374403	0.760762	0.106848	0.620296
BraA02g045810.3C.gene	brown	1.45543	0.858698	1.01729	0.882398	0.973805	1.02337	1.33941
BraA03g000500.3C.gene	brown	1.52592	1.09962	0.875762	0.802662	0.954062	0.856843	1.17408
BraA03g001030.3C.gene	brown	0.862848	-0.692562	-0.370865	-0.858554	-0.815072	-0.212508	0.646719
BraA03g001610.3C.gene	brown	0.742128	0.022503	0.246813	0.207887	-0.04457	0.291236	0.363942
BraA03g001720.3C.gene	brown	2.41281	2.04617	1.97628	1.86602	1.84049	1.94441	1.97327
BraA03g001780.3C.gene	brown	0.495047	0.242242	-0.0907431	-0.0187016	-0.16524	-0.175491	0.078415
BraA03g001990.3C.gene	brown	0.929672	-0.584066	-0.878738	-0.0349572	-0.745599	-0.874705	-0.92207
BraA03g002080.3C.gene	brown	1.42085	0.843795	0.847498	0.59016	0.598907	0.729875	1.22643
BraA03g002770.3C.gene	brown	0.950516	0.169933	-0.173188	0.145202	-0.648739	-0.785422	-0.178351
BraA03g002840.3C.gene	brown	2.14052	1.78044	1.75547	1.54816	1.64222	1.63127	1.90847
BraA03g003320.3C.gene	brown	0.802854	0.175062	0.323128	0.351543	0.365734	0.26631	0.684112
BraA03g003420.3C.gene	brown	1.84942	1.57948	1.52468	1.38736	1.28503	1.37315	1.39282
BraA03g003620.3C.gene	brown	1.22527	0.706431	0.782003	0.750221	0.834447	0.851636	1.10396
BraA03g003950.3C.gene	brown	1.85841	1.55534	1.49217	1.36936	1.25176	1.31118	1.47285
BraA03g004010.3C.gene	brown	1.51798	1.08663	1.07956	1.1115	0.877515	0.905628	1.05614
BraA03g004170.3C.gene	brown	2.0546	0.673454	0.609352	0.59561	0.10421	-0.190261	2.10975
BraA03g004550.3C.gene	brown	1.72696	0.975161	1.12073	1.25563	1.20018	1.09256	1.38486
BraA03g005010.3C.gene	brown	1.96437	1.46819	1.5336	1.43795	1.39361	1.50234	1.5704
BraA03g005020.3C.gene	brown	1.20496	0.977709	0.697777	0.866222	0.545867	0.716829	1.22528
BraA03g005590.3C.gene	brown	2.21036	1.81164	1.80819	1.72799	1.74765	1.72292	1.8735
BraA03g005710.3C.gene	brown	1.7608	1.26096	1.14315	1.07422	0.691763	0.750582	0.680405
BraA03g005850.3C.gene	brown	0.745388	0.205634	0.109845	0.126543	0.492919	0.202025	0.448102
BraA03g005980.3C.gene	brown	0.554866	0.209287	0.0803201	0.148986	0.204737	0.066152	0.530794
BraA03g006100.3C.gene	brown	1.79066	1.36607	1.38137	1.23065	0.909547	1.14715	0.69183
BraA03g006230.3C.gene	brown	2.46036	2.03708	1.94557	1.78161	1.60415	1.68526	1.89833
BraA03g006550.3C.gene	brown	2.11481	1.50681	1.52661	1.35821	1.28633	1.27278	1.55535
BraA03g006630.3C.gene	brown	0.69573	0.0719924	0.0747316	-0.180111	-0.58282	0.175167	0.366976
BraA03g006820.3C.gene	brown	1.20647	0.694411	0.445987	-0.116192	-0.00105517	-0.0545232	1.12784
BraA03g006830.3C.gene	brown	0.705324	0.219444	0.110186	0.39549	0.129356	-0.032842	0.216582
BraA03g006910.3C.gene	brown	0.764338	0.174326	-0.106626	0.0111596	0.208822	0.242673	0.566811
BraA03g007280.3C.gene	brown	1.01759	0.436783	0.26485	0.457293	0.588843	0.366887	1.05996
BraA03g007460.3C.gene	brown	1.59848	1.39166	1.19248	1.12278	1.07984	1.05964	1.25516
BraA03g008090.3C.gene	brown	1.14807	0.43499	0.410366	0.637337	0.0909877	0.1107	0.582328
BraA03g008100.3C.gene	brown	1.58324	0.81277	1.16653	0.737989	0.761297	0.745659	1.38704
BraA03g008130.3C.gene	brown	0.65462	0.361547	0.16751	0.228074	0.0435326	-0.0318423	0.247067
BraA03g008960.3C.gene	brown	0.751188	0.246811	0.356602	0.353139	0.250765	0.330654	0.504289
BraA03g009120.3C.gene	brown	1.56737	1.02079	1.06711	1.18522	0.955687	1.01186	1.4258
BraA03g009310.3C.gene	brown	2.40374	1.89126	1.79841	1.91346	1.70089	1.66499	1.77291
BraA03g009380.3C.gene	brown	0.79281	0.205057	0.324937	0.257569	0.260704	0.239401	0.496958
BraA03g009460.3C.gene	brown	1.9503	1.44349	1.39861	1.41713	1.21198	1.43115	1.88302
BraA03g009710.3C.gene	brown	2.79119	1.28705	1.11012	1.15734	/	-0.774572	-0.899698
BraA03g009760.3C.gene	brown	2.1651	1.75049	1.84067	1.70352	1.54186	1.66006	1.61369
BraA03g010030.3C.gene	brown	1.93246	1.69206	1.66291	1.54237	1.44621	1.4007	1.27983
BraA03g010380.3C.gene	brown	1.53221	0.541526	0.502034	0.300318	0.543029	0.587265	1.33393
BraA03g010480.3C.gene	brown	0.866235	-0.783477	-1.41492	-0.904732	-1.23104	-0.590818	0.449835
BraA03g010490.3C.gene	brown	1.0413	0.236474	-0.163953	-0.110158	-0.0644717	-0.360365	0.523472
BraA03g010840.3C.gene	brown	0.835704	-0.81097	-0.63736	-0.385714	-0.70572	-0.557339	-0.0319911
BraA03g011270.3C.gene	brown	0.848244	-0.0970206	-0.0871474	-0.0335213	-0.543881	-0.554115	0.392144
BraA03g011370.3C.gene	brown	0.40626	0.0380325	-0.0040666	0.111266	-0.123928	-0.30449	-0.516424
BraA03g011510.3C.gene	brown	0.61381	0.237921	0.0152166	0.172827	0.248472	0.042564	0.444815
BraA03g011540.3C.gene	brown	2.42085	0.44277	0.153686	0.0606183	-0.369782	-0.131098	0.964938
BraA03g011660.3C.gene	brown	1.76235	1.41202	1.3014	1.07833	1.18432	1.03782	1.07512
BraA03g011760.3C.gene	brown	0.379479	-0.314977	-0.185382	-0.0631473	-0.219904	-0.293077	0.190753
BraA03g012000.3C.gene	brown	1.78556	1.593	1.33085	1.31095	0.88289	0.970196	0.986267
BraA03g012180.3C.gene	brown	1.5804	1.12501	1.15113	1.11314	1.0304	1.09885	1.09978
BraA03g012220.3C.gene	brown	0.941342	-0.482129	-0.80506	-0.189856	-0.82145	-0.556792	0.929191
BraA03g012320.3C.gene	brown	2.0057	1.39679	1.3566	1.46106	1.62817	1.59309	1.78523
BraA03g012360.3C.gene	brown	0.52315	0.212952	0.015551	0.100594	-0.237753	-0.114614	-0.10389
BraA03g012660.3C.gene	brown	0.778515	-0.588688	-1.31728	-0.68536	-0.950219	-1.14694	0.236176
BraA03g012750.3C.gene	brown	1.02995	-0.423223	0.165219	-0.338268	-0.256201	0.3899	0.874963
BraA03g012760.3C.gene	brown	1.41359	0.218217	0.34596	0.619738	0.436497	0.146016	1.01547
BraA03g012770.3C.gene	brown	1.34823	0.40111	0.2803	0.535048	0.101802	0.117348	0.713231
BraA03g012780.3C.gene	brown	0.846254	-0.652883	-0.45321	-0.144211	0.170875	0.0988685	0.760906
BraA03g012800.3C.gene	brown	2.39782	1.86913	1.81566	1.77108	1.71214	1.73441	2.16809
BraA03g012860.3C.gene	brown	2.02369	1.70208	1.60989	1.50744	1.5721	1.56182	1.74073
BraA03g013240.3C.gene	brown	1.02262	0.119109	0.201905	0.274133	0.0809919	0.153421	0.842559
BraA03g013250.3C.gene	brown	1.63185	0.646634	-0.0153104	0.486896	-0.296859	-0.438082	0.723668
BraA03g013350.3C.gene	brown	1.20751	0.771951	0.755702	0.703934	0.804487	0.777519	0.852875
BraA03g013390.3C.gene	brown	1.48362	1.10787	1.09392	0.876299	0.874557	0.949668	1.20297
BraA03g013530.3C.gene	brown	1.17268	0.855032	0.567858	0.617641	0.46685	0.337698	0.960417
BraA03g013850.3C.gene	brown	1.27117	0.460424	0.424142	0.537996	0.613082	0.356943	0.935209
BraA03g013870.3C.gene	brown	1.88575	1.35828	1.41947	1.42904	1.43096	1.50309	1.55675
BraA03g013910.3C.gene	brown	2.17923	1.52253	1.55012	1.52787	1.58465	1.45576	1.72605
BraA03g014440.3C.gene	brown	1.80007	1.16494	0.840444	0.839719	0.55478	0.946483	1.25432
BraA03g014620.3C.gene	brown	1.23881	0.70539	0.893304	0.584904	0.560358	0.832249	1.10842
BraA03g014630.3C.gene	brown	0.417498	-0.182585	-0.249756	0.0201603	-0.261204	-0.484721	0.137623
BraA03g014650.3C.gene	brown	0.624161	-0.0973652	-0.383475	-0.250514	-1.48971	-0.814239	0.191495
BraA03g014660.3C.gene	brown	0.68113	-0.0972297	-0.491545	-0.0802924	0.0351842	-0.487353	-0.254325
BraA03g014990.3C.gene	brown	0.923973	0.501364	0.44826	0.37561	0.466222	0.392656	0.660417
BraA03g015090.3C.gene	brown	1.93181	1.30811	1.42412	1.42216	1.37391	1.30016	1.52816
BraA03g015110.3C.gene	brown	1.09478	-0.99487	-0.707407	-0.715157	-0.805217	-0.693521	0.556541
BraA03g015130.3C.gene	brown	1.91164	1.34165	1.17564	1.12698	0.652567	0.730411	1.10562
BraA03g015410.3C.gene	brown	0.928103	0.476686	0.48138	0.265398	0.322735	0.339696	0.446867
BraA03g015650.3C.gene	brown	1.99713	1.47415	1.43594	1.2776	1.27237	1.33026	1.34975
BraA03g015720.3C.gene	brown	2.02859	1.49021	1.40245	1.43156	1.26599	1.16166	1.38313
BraA03g015880.3C.gene	brown	1.44443	1.36572	1.11355	1.16343	1.01182	0.870076	1.29076
BraA03g015930.3C.gene	brown	1.82287	1.28795	1.2529	1.35028	1.39054	1.35129	1.69306
BraA03g015960.3C.gene	brown	0.598331	-0.836046	-1.19779	-1.40086	-1.16042	-1.35648	0.600978
BraA03g016270.3C.gene	brown	1.41001	0.512679	0.354682	0.634731	-0.088011	-0.0657624	0.879012
BraA03g016500.3C.gene	brown	0.67229	0.493163	0.313921	0.205224	0.0702124	0.169642	0.477457
BraA03g016620.3C.gene	brown	1.76337	1.34278	1.37119	1.20846	1.20762	1.14692	1.29395
BraA03g016920.3C.gene	brown	1.45429	0.675158	0.60926	0.687189	0.0984387	-0.179722	-0.0373103
BraA03g017200.3C.gene	brown	1.53926	1.06297	0.975129	1.06994	0.891233	0.749458	0.961882
BraA03g017640.3C.gene	brown	1.44829	0.959883	0.996992	0.790796	0.695289	0.929047	0.949704
BraA03g017710.3C.gene	brown	1.54329	0.637572	0.467813	1.02584	0.170744	0.0824907	0.651783
BraA03g018040.3C.gene	brown	1.03072	0.559086	0.627413	0.602458	0.710302	0.681827	1.06929
BraA03g018330.3C.gene	brown	1.22995	0.841819	0.544242	0.4594	0.2507	0.0876013	0.479947
BraA03g018670.3C.gene	brown	1.60387	1.17737	1.1456	1.22264	1.22461	1.24798	1.65386
BraA03g019170.3C.gene	brown	1.15504	0.837534	0.314782	0.658451	0.620665	0.110011	0.537574
BraA03g019420.3C.gene	brown	2.5624	2.26176	2.2292	2.10356	2.01907	2.03254	2.04608
BraA03g019550.3C.gene	brown	1.72666	1.13655	1.08312	1.23039	1.31913	1.25557	1.57774
BraA03g019630.3C.gene	brown	1.55317	1.33177	1.16134	1.21725	1.14984	1.06617	1.59355
BraA03g019880.3C.gene	brown	1.2855	0.997305	0.910842	0.804014	0.653612	0.726708	0.9024
BraA03g020150.3C.gene	brown	0.958783	0.0648463	-0.122219	0.364194	0.091197	-0.327911	0.739022
BraA03g020360.3C.gene	brown	1.73946	0.918208	0.821384	0.789139	0.857818	0.720628	1.14709
BraA03g020390.3C.gene	brown	1.26772	-0.621274	/	-0.764	/	/	0.816652
BraA03g020400.3C.gene	brown	0.66856	-0.533249	-1.06554	-1.62553	-1.20633	-1.82759	0.329049
BraA03g020480.3C.gene	brown	0.959355	0.46256	0.574854	0.805876	0.488531	0.579582	0.95438
BraA03g020980.3C.gene	brown	0.740109	0.412491	-0.0181657	0.318494	0.0958882	-0.329848	0.592126
BraA03g021070.3C.gene	brown	2.20477	1.84673	1.77908	1.75438	1.55194	1.58847	1.94865
BraA03g021240.3C.gene	brown	2.57796	1.36531	1.24635	1.50348	1.66714	1.11456	1.34812
BraA03g021370.3C.gene	brown	1.88543	1.24013	1.22263	1.20067	1.11839	1.10644	1.02837
BraA03g021880.3C.gene	brown	0.825265	0.0584216	0.221156	-0.216176	0.0870483	0.103906	0.390473
BraA03g021920.3C.gene	brown	0.990077	0.151411	0.362515	0.373222	0.381136	0.537268	0.629849
BraA03g021990.3C.gene	brown	0.553228	0.408323	0.165018	0.436854	0.0382745	-0.16738	0.324098
BraA03g022390.3C.gene	brown	0.749659	0.100955	0.267842	0.041929	0.0804409	-0.104854	0.52813
BraA03g022750.3C.gene	brown	2.53863	2.06082	1.99649	1.9887	1.88628	2.03289	2.22975
BraA03g023210.3C.gene	brown	0.505405	-0.120797	0.105496	-1.13838	-0.452995	-0.0336829	0.312567
BraA03g023220.3C.gene	brown	0.89155	0.520004	0.365118	0.195706	-0.177879	-0.0487767	0.435093
BraA03g023410.3C.gene	brown	1.05754	0.6905	0.632509	0.539187	0.439633	0.558641	0.856276
BraA03g023620.3C.gene	brown	2.90379	2.6676	2.16951	1.62777	1.7568	1.95763	2.6348
BraA03g023960.3C.gene	brown	1.73448	1.40235	1.30535	1.2225	1.11905	1.16357	1.30853
BraA03g024130.3C.gene	brown	1.92032	1.30277	0.782203	0.564383	0.657446	0.797164	1.85046
BraA03g024620.3C.gene	brown	0.884023	0.706492	0.628913	0.396039	0.418733	0.444984	0.626957
BraA03g024740.3C.gene	brown	1.90002	1.46344	1.41793	1.53904	1.49611	1.36693	1.57049
BraA03g024750.3C.gene	brown	1.95484	1.67297	1.53272	1.62315	1.57968	1.32141	1.32762
BraA03g024820.3C.gene	brown	1.18362	-0.504566	-0.76875	-0.39975	-0.975175	-1.5734	-0.0881569
BraA03g024950.3C.gene	brown	0.97834	0.591145	0.283072	0.497265	0.483647	-0.0291255	0.763308
BraA03g024980.3C.gene	brown	0.926044	0.429912	0.345284	0.429832	0.429853	0.232486	0.334727
BraA03g025000.3C.gene	brown	2.19058	1.61713	1.59096	1.43225	1.50273	1.58344	1.77894
BraA03g025110.3C.gene	brown	1.23808	0.66752	0.667748	0.771833	0.747234	0.656324	1.12313
BraA03g025550.3C.gene	brown	1.039	0.326527	0.144997	0.0654484	-0.20665	-0.0510943	0.478004
BraA03g025710.3C.gene	brown	2.41147	1.91291	1.96219	1.93617	1.79694	1.95122	2.24347
BraA03g026300.3C.gene	brown	1.77652	1.36654	1.42688	1.28357	1.30682	1.28566	1.62194
BraA03g026770.3C.gene	brown	2.38996	1.75667	1.56136	1.63794	1.17908	1.24825	0.37428
BraA03g026890.3C.gene	brown	0.608226	0.0144501	0.00252962	0.235483	0.0761694	0.132806	0.407283
BraA03g027010.3C.gene	brown	3.18203	2.68733	2.62744	2.55466	2.439	2.38114	2.62496
BraA03g027200.3C.gene	brown	2.40113	1.7288	1.684	1.69662	1.40915	1.43885	1.87275
BraA03g027210.3C.gene	brown	2.54228	2.02201	2.0085	1.78773	1.772	1.54436	2.09369
BraA03g027370.3C.gene	brown	0.743815	0.329221	0.193867	0.360198	-0.0993826	0.0375253	0.282875
BraA03g027500.3C.gene	brown	0.965893	0.401293	0.32173	0.42774	0.355371	0.261247	0.589326
BraA03g027860.3C.gene	brown	1.58172	0.85692	0.573431	0.786852	0.502327	0.373942	0.893706
BraA03g027910.3C.gene	brown	0.868144	0.703175	0.0646158	0.0407609	-0.406429	-0.458854	-0.390305
BraA03g027960.3C.gene	brown	1.17634	0.54152	-0.444671	-0.971053	-1.05788	-0.345549	0.565354
BraA03g028400.3C.gene	brown	0.658255	-1.00056	-0.61668	-0.782994	-0.361034	-0.481734	0.253749
BraA03g028470.3C.gene	brown	2.85034	2.53842	2.54754	2.44541	2.33673	2.25808	2.19532
BraA03g028760.3C.gene	brown	1.41114	0.686529	0.518204	0.716028	0.386784	0.522985	1.03901
BraA03g029600.3C.gene	brown	0.706638	0.285019	0.247758	0.178461	0.273918	0.281979	0.537242
BraA03g029650.3C.gene	brown	2.33241	1.88396	1.84593	1.69311	1.72703	1.75177	2.01199
BraA03g029790.3C.gene	brown	0.522621	-0.325848	-0.49014	-0.074494	-0.565906	-0.881861	0.253028
BraA03g030230.3C.gene	brown	0.65676	0.048621	0.113817	-0.290259	-0.40024	-0.271454	0.331996
BraA03g030280.3C.gene	brown	1.39812	0.873287	0.812029	0.766476	0.701558	0.835585	1.10491
BraA03g030960.3C.gene	brown	0.604335	0.22138	0.175371	0.0609596	0.34349	0.284709	0.652013
BraA03g031010.3C.gene	brown	1.32809	0.172244	0.143425	0.2637	-0.31261	-0.0979532	-0.499784
BraA03g031090.3C.gene	brown	1.10633	0.485585	0.378032	0.368955	0.156474	0.224845	0.276169
BraA03g031190.3C.gene	brown	1.03114	0.295267	0.308523	0.344331	0.0696248	0.183023	0.34782
BraA03g031940.3C.gene	brown	0.610435	-0.297841	-0.360253	-0.521239	-0.474693	-0.543121	0.224929
BraA03g032030.3C.gene	brown	2.08582	1.3023	1.22867	0.336008	0.29599	1.16062	1.72926
BraA03g032060.3C.gene	brown	0.388841	-0.232346	-0.236901	0.048519	-0.132235	-0.21919	0.339975
BraA03g032190.3C.gene	brown	2.04742	1.4553	1.36088	1.23386	1.10503	1.26833	1.71755
BraA03g032210.3C.gene	brown	1.73061	1.1654	1.12814	1.12096	0.96388	0.823466	1.13758
BraA03g032880.3C.gene	brown	1.46859	1.05385	1.03478	0.848352	0.803919	0.91839	1.17713
BraA03g033390.3C.gene	brown	1.66613	0.803736	0.963647	1.14297	0.934509	1.12523	1.67084
BraA03g033750.3C.gene	brown	2.02442	1.68388	1.5895	1.59236	1.49607	1.51652	1.94438
BraA03g033870.3C.gene	brown	1.28504	0.699927	0.769517	0.784934	0.638633	0.763745	1.01868
BraA03g034010.3C.gene	brown	0.438124	-0.0054906	0.0236447	-0.0720704	-0.0412466	-0.0822009	0.133833
BraA03g034060.3C.gene	brown	0.764867	0.430233	0.401553	0.385428	0.517793	0.104344	0.191439
BraA03g034070.3C.gene	brown	1.05758	0.683889	0.592603	0.806875	0.664543	0.522451	0.610954
BraA03g034310.3C.gene	brown	1.87205	1.25332	1.25784	1.28779	1.19946	1.21425	1.50714
BraA03g034640.3C.gene	brown	1.74358	1.12536	0.746653	0.586277	1.29922	0.771486	0.379341
BraA03g035170.3C.gene	brown	0.68079	0.257258	0.155807	0.198966	0.24084	0.270401	0.518897
BraA03g035320.3C.gene	brown	0.837021	-1.25634	-1.11987	/	/	/	/
BraA03g035340.3C.gene	brown	0.646028	0.282995	0.169418	0.0909954	-0.131631	0.278143	0.122864
BraA03g035450.3C.gene	brown	1.09003	0.502341	-0.0275153	0.0141813	-0.118245	-0.579692	-0.541871
BraA03g035530.3C.gene	brown	1.03078	0.467704	0.457369	0.373863	0.546571	0.408643	0.842412
BraA03g035610.3C.gene	brown	1.16484	0.872973	0.792401	0.774943	0.769166	0.799664	0.744604
BraA03g035670.3C.gene	brown	1.46459	1.0854	0.879358	0.816051	0.825475	0.780767	1.33921
BraA03g036120.3C.gene	brown	1.55431	0.7866	0.684095	0.580286	0.611964	0.653645	1.02462
BraA03g036150.3C.gene	brown	1.19406	0.428652	0.486346	0.458034	0.410425	0.344001	0.76779
BraA03g036250.3C.gene	brown	2.00062	1.54733	1.57753	1.42871	1.43521	1.46784	1.7341
BraA03g036380.3C.gene	brown	2.22336	1.6017	1.31217	1.50504	1.00599	1.01864	1.17754
BraA03g036620.3C.gene	brown	1.15676	0.403866	0.285969	0.20849	-0.359759	0.10965	0.609751
BraA03g036630.3C.gene	brown	1.7281	0.499026	0.178475	0.17333	-0.465187	-0.0296651	0.676801
BraA03g036660.3C.gene	brown	1.32756	0.808312	0.879197	0.51464	0.745031	0.689091	1.06077
BraA03g036850.3C.gene	brown	2.01225	1.17617	1.08048	0.942913	0.750572	0.917256	1.39803
BraA03g037050.3C.gene	brown	0.767328	0.237828	0.313117	0.238757	0.46878	0.335107	0.769228
BraA03g037290.3C.gene	brown	1.92685	1.62134	1.49461	1.39404	1.21938	1.2695	1.49723
BraA03g037440.3C.gene	brown	1.35503	0.866726	0.0262663	-0.713917	-1.42303	-1.05458	-0.118577
BraA03g037710.3C.gene	brown	0.880324	0.179506	0.0998439	0.0232615	-0.1234	0.170126	0.635856
BraA03g038130.3C.gene	brown	1.95375	0.731265	0.801516	0.84716	1.10378	0.632896	0.711616
BraA03g038450.3C.gene	brown	1.89577	1.4553	1.51513	1.34847	1.40172	1.3708	1.41351
BraA03g038660.3C.gene	brown	1.09381	-1.0774	/	/	/	/	/
BraA03g038820.3C.gene	brown	0.706027	-0.466775	0.0117599	0.159547	0.0535377	-0.0134513	0.434345
BraA03g038850.3C.gene	brown	0.80891	0.396466	0.298385	0.141895	0.356776	0.25194	0.813638
BraA03g039200.3C.gene	brown	1.15342	0.586077	0.437746	0.294921	0.657064	-0.138284	0.477562
BraA03g039370.3C.gene	brown	1.71522	0.816666	0.583788	0.643283	0.469194	0.365406	0.802166
BraA03g039570.3C.gene	brown	3.22159	2.76549	2.65329	2.62825	2.39235	2.38356	2.60944
BraA03g039710.3C.gene	brown	0.921705	-0.647919	-0.633273	-0.575323	-0.617396	-0.637254	-0.580064
BraA03g040140.3C.gene	brown	1.10852	0.656993	0.578721	0.693724	0.670689	0.585278	0.969143
BraA03g040420.3C.gene	brown	1.0044	0.220782	0.406369	0.468506	0.643096	0.376642	0.726291
BraA03g040670.3C.gene	brown	1.31336	1.19352	0.804124	1.06009	0.41723	0.530726	1.21037
BraA03g040790.3C.gene	brown	1.99099	1.39992	1.32695	1.19435	1.03408	1.07446	1.64649
BraA03g040930.3C.gene	brown	1.01496	0.303507	0.369968	0.361416	0.604369	0.52309	0.589691
BraA03g041090.3C.gene	brown	1.57364	1.26476	1.17464	1.04142	0.97242	0.947931	1.32181
BraA03g041580.3C.gene	brown	1.43124	0.835634	0.953509	0.798909	0.761213	0.782387	0.870641
BraA03g041750.3C.gene	brown	1.60181	1.23441	1.28329	1.17313	1.12055	1.09884	0.892805
BraA03g041820.3C.gene	brown	1.59007	0.971965	0.944209	0.9465	0.900906	0.879142	1.22171
BraA03g042200.3C.gene	brown	1.54926	1.17651	0.968136	0.935142	0.734154	0.725158	0.880206
BraA03g042650.3C.gene	brown	0.745236	0.381489	0.319327	0.22577	0.194098	0.194874	0.506885
BraA03g042700.3C.gene	brown	1.58455	1.15386	1.14939	0.929925	1.05113	1.05896	1.3358
BraA03g043090.3C.gene	brown	1.63629	1.13959	1.17208	1.28988	1.1988	1.2562	1.60787
BraA03g043690.3C.gene	brown	1.57217	1.11801	1.15058	1.02951	1.23425	1.01628	1.31828
BraA03g043790.3C.gene	brown	1.15986	0.704842	0.571331	0.473107	0.397158	0.478007	0.998458
BraA03g044000.3C.gene	brown	1.7271	1.20755	1.24198	1.24968	1.1436	1.16171	1.34204
BraA03g044110.3C.gene	brown	1.72151	1.45397	1.54033	1.11737	1.29363	1.35799	1.72174
BraA03g044220.3C.gene	brown	1.23763	0.623019	0.756392	0.642239	0.571213	0.724764	1.0122
BraA03g044230.3C.gene	brown	1.33271	-1.06854	-1.03418	-1.0551	-1.04711	-0.999408	-0.992735
BraA03g044290.3C.gene	brown	0.779319	0.152895	-0.8234	0.297316	-0.435018	-1.4408	0.145267
BraA03g044310.3C.gene	brown	1.90897	1.40703	1.31044	1.33561	1.35746	1.17382	1.59646
BraA03g044350.3C.gene	brown	0.63532	0.0755601	0.0850937	0.0623636	-0.0628895	-0.0372302	-0.135743
BraA03g044400.3C.gene	brown	0.88669	-0.95258	-1.84002	-1.52052	/	-0.592569	0.343441
BraA03g044590.3C.gene	brown	0.993697	0.710773	0.245337	0.474639	0.163893	0.130713	0.601635
BraA03g044600.3C.gene	brown	0.717516	0.232514	0.254892	0.184249	0.273632	0.215979	0.733207
BraA03g044780.3C.gene	brown	1.21847	-0.094944	-0.399531	-0.390607	-0.0601823	-0.471491	0.7701
BraA03g044910.3C.gene	brown	1.06993	0.631219	0.676365	0.582124	0.70975	0.737887	0.951139
BraA03g045150.3C.gene	brown	1.9291	1.28638	1.31428	1.31762	1.31981	1.27262	1.55156
BraA03g045510.3C.gene	brown	0.844179	0.185205	0.287391	0.0963274	0.366254	0.461387	0.804834
BraA03g045660.3C.gene	brown	0.608437	0.070009	-0.190537	-0.0236357	-0.918358	-0.973486	-1.00919
BraA03g045910.3C.gene	brown	1.32227	0.845914	0.834875	0.620517	0.666404	0.754076	1.3201
BraA03g046010.3C.gene	brown	2.13707	1.63067	1.5994	1.47612	1.54005	1.4671	1.8904
BraA03g046150.3C.gene	brown	1.15892	-0.10746	0.113658	0.0583	0.168086	0.234466	0.814972
BraA03g046230.3C.gene	brown	2.32974	0.575648	0.238493	0.690296	-0.165568	-0.0770482	1.46062
BraA03g046900.3C.gene	brown	0.488565	0.185107	0.0196663	0.0911247	-0.062133	-0.202268	0.448034
BraA03g047250.3C.gene	brown	2.87402	2.30554	2.07859	1.78107	1.40607	2.13108	2.56165
BraA03g047630.3C.gene	brown	0.719461	0.25067	0.0343902	0.0899617	-0.0356186	-0.0224239	0.145561
BraA03g047710.3C.gene	brown	1.45895	1.03792	1.02067	1.01891	0.805203	0.752173	1.09887
BraA03g047860.3C.gene	brown	0.576147	0.208605	-0.0162426	-0.074977	0.237962	0.148262	0.411915
BraA03g048170.3C.gene	brown	0.985517	0.711941	0.526807	0.583524	0.47959	0.307741	0.247687
BraA03g048500.3C.gene	brown	0.648285	-0.12073	-0.0554825	-0.0495934	0.318421	-0.0325214	0.552184
BraA03g048730.3C.gene	brown	0.572162	0.0367896	0.0537372	-0.181115	0.3284	-0.0251777	0.306698
BraA03g049570.3C.gene	brown	1.86887	1.32299	1.28412	1.17695	1.03651	1.08232	1.52436
BraA03g049700.3C.gene	brown	0.695974	0.380673	0.223955	0.308136	0.249539	0.330248	0.382716
BraA03g049730.3C.gene	brown	0.73238	-1.32909	-1.41212	-1.28065	-0.895906	-1.05668	0.752739
BraA03g050180.3C.gene	brown	0.825448	0.365001	0.306199	0.40396	0.423556	0.427501	0.660297
BraA03g050610.3C.gene	brown	1.45138	1.00879	1.00131	0.9185	0.94206	0.958434	0.815764
BraA03g050870.3C.gene	brown	0.411863	-0.36644	-0.44185	-0.457439	-0.368373	-0.186563	0.374474
BraA03g051240.3C.gene	brown	0.615002	0.448616	0.141813	0.0606971	-0.0860209	-0.0862813	0.129062
BraA03g051610.3C.gene	brown	1.12535	0.841642	0.817141	0.568398	0.52606	0.844407	1.04298
BraA03g052050.3C.gene	brown	2.63112	2.07798	2.00039	1.91256	1.83694	1.82988	1.91125
BraA03g052220.3C.gene	brown	2.52186	1.92724	1.76766	1.56771	1.47495	1.64082	2.25084
BraA03g052350.3C.gene	brown	1.53377	0.815901	0.48093	0.457519	-0.0524616	0.131817	0.951213
BraA03g052380.3C.gene	brown	0.808671	0.54629	0.459472	0.204154	0.321635	0.373487	0.548061
BraA03g052440.3C.gene	brown	0.973719	0.255674	0.392198	0.68494	0.458995	0.181249	0.42168
BraA03g052510.3C.gene	brown	0.394577	-0.303547	-0.202666	0.0257554	0.00866716	-0.0269022	0.267049
BraA03g053030.3C.gene	brown	1.56338	0.952582	1.00976	0.863915	0.77879	0.85445	1.20149
BraA03g053420.3C.gene	brown	0.857979	-0.599701	-0.72878	-0.169211	-1.6895	-0.773247	0.0346087
BraA03g054110.3C.gene	brown	1.66623	1.23956	1.27946	1.20161	1.21346	1.13796	1.26725
BraA03g054270.3C.gene	brown	1.29167	0.934386	0.859449	0.924736	0.760028	0.688509	0.998775
BraA03g054940.3C.gene	brown	0.412233	0.137267	0.207101	0.0152193	-0.082902	0.016697	-0.161555
BraA03g055060.3C.gene	brown	1.31482	0.385823	0.592167	0.26314	0.354614	0.474242	0.846298
BraA03g056150.3C.gene	brown	1.49611	1.24968	1.22513	1.05544	1.01699	1.08086	1.09074
BraA03g056210.3C.gene	brown	0.86312	0.481444	0.319348	0.33721	-0.0336492	0.0859836	0.399427
BraA03g056230.3C.gene	brown	0.800374	0.34063	0.294411	0.289322	0.381355	0.262931	0.526685
BraA03g056320.3C.gene	brown	1.01327	0.467653	0.543354	0.596846	0.604832	0.637279	0.938796
BraA03g056460.3C.gene	brown	0.96153	0.216135	0.179924	0.262241	0.279142	0.140258	0.547631
BraA03g056600.3C.gene	brown	0.380414	-0.146105	-0.105841	-0.209219	0.0555322	-0.2437	0.199901
BraA03g056910.3C.gene	brown	0.474968	-0.233371	-0.25285	0.0722957	-0.231631	-0.258545	0.34811
BraA03g056970.3C.gene	brown	0.754045	-0.148923	-0.491515	-0.423524	-1.12337	-0.87669	-0.0158113
BraA03g056990.3C.gene	brown	0.741776	0.138672	0.250642	0.169244	-0.540261	-0.256198	0.0643312
BraA03g057260.3C.gene	brown	1.57727	1.09224	1.12888	1.0315	1.12603	1.21965	1.25045
BraA03g057800.3C.gene	brown	1.43594	0.99989	0.868791	0.982527	0.853227	0.844589	1.17834
BraA03g057880.3C.gene	brown	0.527917	0.159628	-0.100768	-0.0438263	-0.213161	-0.321432	-0.489456
BraA03g058370.3C.gene	brown	1.9679	1.50325	1.44793	1.41176	1.41597	1.45638	1.66159
BraA03g058510.3C.gene	brown	1.37259	0.270512	-0.0280679	0.0781187	0.394029	-0.31314	-0.647691
BraA03g058590.3C.gene	brown	2.16477	1.68027	1.59337	1.56048	1.40872	1.26707	1.56269
BraA03g058630.3C.gene	brown	0.307263	0.172208	-0.0896624	-0.088	-0.399437	-0.284001	0.0959149
BraA03g058720.3C.gene	brown	0.874656	0.269515	0.344273	0.399017	0.161519	0.415524	0.965759
BraA03g058890.3C.gene	brown	0.883477	-0.19157	-0.228345	-0.167231	-0.280549	-0.598664	0.526948
BraA03g059020.3C.gene	brown	0.858642	0.220845	-0.0540675	-0.180527	-1.54722	/	-0.673383
BraA03g059550.3C.gene	brown	1.33764	0.980197	0.993008	0.976648	0.859605	0.808189	1.40728
BraA03g059850.3C.gene	brown	0.63993	-0.575263	-0.0953099	-0.565571	-0.944566	-0.443026	0.460612
BraA03g060330.3C.gene	brown	1.0987	-0.249521	-0.495627	-0.438139	-1.05014	-0.468981	0.726493
BraA03g060400.3C.gene	brown	0.646552	-0.338378	-0.203586	0.0446969	-0.206334	-0.21261	0.547764
BraA03g060650.3C.gene	brown	0.635262	-0.0617195	0.0109129	-0.091503	-0.32616	-0.340882	0.313644
BraA03g060660.3C.gene	brown	0.911144	-0.0973563	-0.343063	-0.140945	-0.561617	-0.846189	0.302575
BraA03g060770.3C.gene	brown	0.994293	0.571081	0.520275	0.56036	0.601944	0.498439	0.808167
BraA03g060860.3C.gene	brown	1.05303	-1.44359	-1.23011	-0.459219	-1.31919	-0.70857	0.180988
BraA03g061010.3C.gene	brown	0.693188	-0.0750359	-0.436984	-0.515317	-0.672557	-0.828504	0.359743
BraA03g061240.3C.gene	brown	1.12043	0.0928048	-0.199974	0.150976	0.218101	-0.1976	0.411828
BraA03g062910.3C.gene	brown	1.21836	0.553333	0.616814	0.779288	0.709274	0.59477	0.948039
BraA03g063030.3C.gene	brown	2.15086	0.763126	0.488376	0.726917	0.69429	0.727045	2.07657
BraA03g063330.3C.gene	brown	0.983883	/	/	/	/	/	-0.214721
BraA03g063730.3C.gene	brown	0.49981	-0.199889	-0.201508	-0.578158	-0.16709	-0.484114	0.340023
BraA03g065040.3C.gene	brown	0.379925	0.0153943	-0.155909	0.0023468	-0.0539316	0.0531303	0.383734
BraA04g000030.3C.gene	brown	0.546195	-0.295474	-0.0965973	-0.203249	-0.449978	-0.454353	0.195411
BraA04g000150.3C.gene	brown	1.3084	0.561882	0.474027	0.711074	0.726151	0.587371	1.09797
BraA04g000230.3C.gene	brown	2.43353	1.84662	1.78866	1.6827	1.63132	1.68544	1.79613
BraA04g000550.3C.gene	brown	1.74803	1.36931	1.23229	1.1441	1.24185	1.28114	1.62114
BraA04g000580.3C.gene	brown	0.472572	-0.0174796	0.0489391	-0.623269	-0.566774	-0.117887	0.29186
BraA04g001380.3C.gene	brown	0.817014	0.107249	0.301201	0.361513	0.345755	0.429718	0.796355
BraA04g001740.3C.gene	brown	1.80756	1.42929	1.42205	1.35587	1.14462	1.0649	1.30518
BraA04g001860.3C.gene	brown	1.95553	1.4817	1.43241	1.27532	1.19587	1.16751	1.4358
BraA04g001870.3C.gene	brown	1.09941	0.222082	0.145383	0.148875	0.260783	0.286875	0.899863
BraA04g001900.3C.gene	brown	1.24423	1.0786	0.643385	0.803967	0.482819	0.513425	1.25188
BraA04g001930.3C.gene	brown	0.486994	-0.188178	-0.152958	-0.0610242	-0.0482831	0.0318924	0.508903
BraA04g002600.3C.gene	brown	0.824994	-0.0535843	0.266511	0.113612	0.245386	0.307742	0.807569
BraA04g002690.3C.gene	brown	0.661713	0.141358	0.159213	0.062296	0.382736	0.252932	0.435744
BraA04g003700.3C.gene	brown	2.40378	1.75646	1.72848	1.6577	1.62709	1.60403	1.82448
BraA04g003850.3C.gene	brown	1.79381	1.33661	1.40572	1.36714	1.33177	1.48803	1.83568
BraA04g003880.3C.gene	brown	2.0878	1.64735	1.75862	1.54853	1.55251	1.54808	1.6226
BraA04g004080.3C.gene	brown	1.32997	0.709335	0.822821	0.718632	0.781964	0.827981	1.09426
BraA04g004370.3C.gene	brown	1.59361	1.0931	1.06329	1.05135	0.992066	1.12004	1.33907
BraA04g004470.3C.gene	brown	0.920326	0.456326	0.470065	0.346206	0.516317	0.390225	0.64022
BraA04g004720.3C.gene	brown	2.25743	1.88911	1.85384	1.74385	1.62442	1.683	1.81996
BraA04g005190.3C.gene	brown	0.977297	0.686812	0.676826	0.587842	0.249045	0.568576	0.707931
BraA04g005340.3C.gene	brown	1.2507	0.883968	0.769743	0.64386	0.265461	0.810068	1.09357
BraA04g005860.3C.gene	brown	1.9967	1.49821	1.46635	1.31826	1.40257	1.49278	1.7878
BraA04g006140.3C.gene	brown	1.24019	0.287957	0.540534	0.438344	0.514328	0.683359	1.0751
BraA04g006230.3C.gene	brown	2.37875	1.94824	1.94068	1.68036	1.82024	1.86257	2.14803
BraA04g006260.3C.gene	brown	0.979828	0.435121	0.485541	0.47464	0.457388	0.453056	0.716403
BraA04g006300.3C.gene	brown	0.464639	-0.262415	-0.0839481	-0.0505656	-0.420649	-0.35572	0.0878169
BraA04g006560.3C.gene	brown	2.17581	1.73509	1.69641	1.61218	1.55073	1.51789	1.65692
BraA04g006680.3C.gene	brown	2.4635	1.8457	1.75174	1.95351	1.71923	1.74766	1.79651
BraA04g007010.3C.gene	brown	2.03326	1.58268	1.68722	1.51386	1.43085	1.6416	1.63356
BraA04g007380.3C.gene	brown	1.61891	0.735492	0.618257	0.285614	0.169542	-0.0202533	0.888639
BraA04g007460.3C.gene	brown	2.58276	2.12393	2.17989	2.16137	2.03852	1.98681	2.0707
BraA04g007570.3C.gene	brown	1.75258	1.34379	1.39229	1.23212	1.38505	1.36946	1.3663
BraA04g007920.3C.gene	brown	0.547987	0.223264	-0.183439	0.0247482	-0.553644	-0.562135	-0.324415
BraA04g008000.3C.gene	brown	0.646311	0.129153	0.100178	0.123054	0.234607	0.210254	0.470091
BraA04g008270.3C.gene	brown	0.908407	0.362585	0.429912	0.351407	0.197855	-0.0760897	0.557083
BraA04g008430.3C.gene	brown	0.493408	-0.0511697	0.100673	-0.0280803	0.0680707	0.050511	0.104894
BraA04g008890.3C.gene	brown	1.58818	0.97672	1.10024	1.0529	0.864986	0.870515	1.13732
BraA04g009580.3C.gene	brown	2.99955	2.61439	2.55648	2.47476	2.24614	2.26046	2.57423
BraA04g009820.3C.gene	brown	0.515307	-0.5667	-0.340112	-0.371759	-0.356471	-0.612955	0.535263
BraA04g010080.3C.gene	brown	0.942391	0.594331	0.597296	0.455855	0.47618	0.363445	0.576256
BraA04g010550.3C.gene	brown	1.3234	0.800332	0.838218	0.944974	0.883813	0.622537	1.10721
BraA04g011350.3C.gene	brown	1.12024	0.937386	0.648956	0.616362	0.22227	-0.0310744	0.21666
BraA04g011370.3C.gene	brown	2.58098	2.13874	1.97474	2.08093	2.22704	1.87739	2.22045
BraA04g011990.3C.gene	brown	1.77405	1.36029	1.21241	1.24514	1.33151	1.18948	1.11776
BraA04g012180.3C.gene	brown	1.06637	0.429123	0.144001	0.441364	-0.143027	-0.516109	0.393685
BraA04g012660.3C.gene	brown	0.594163	0.308649	-0.176044	-0.0393748	-0.063531	-0.388231	0.279785
BraA04g012680.3C.gene	brown	1.64555	1.16897	1.18313	0.978309	1.00827	0.962651	0.742881
BraA04g012710.3C.gene	brown	1.15945	0.802691	0.608601	0.560184	0.447665	0.431871	0.736356
BraA04g013540.3C.gene	brown	2.87207	2.51776	2.47498	2.36736	2.34438	2.38154	2.43951
BraA04g013630.3C.gene	brown	1.60214	-0.423789	-1.55655	-0.357675	-0.789763	/	0.439243
BraA04g013860.3C.gene	brown	1.24564	0.956653	0.788784	0.787508	0.702537	0.62701	0.928445
BraA04g014590.3C.gene	brown	1.17439	0.581875	0.598691	0.553077	0.701118	0.593264	0.769324
BraA04g014660.3C.gene	brown	1.33183	0.774503	0.723005	0.238295	0.239703	0.641232	0.991216
BraA04g014670.3C.gene	brown	0.839642	0.105905	0.229957	0.194765	0.140352	0.350505	0.458703
BraA04g014770.3C.gene	brown	1.78146	1.29373	0.943541	1.11308	1.18521	1.06986	0.782728
BraA04g014860.3C.gene	brown	3.93565	3.28621	3.01515	3.09157	2.7471	2.98459	3.30336
BraA04g014990.3C.gene	brown	1.99313	1.5024	1.41568	1.52808	1.31727	1.27147	1.71838
BraA04g015320.3C.gene	brown	1.42886	1.06043	1.06727	0.860943	1.03452	1.0126	1.3503
BraA04g015640.3C.gene	brown	0.27719	-0.303187	-0.164904	-0.307918	0.0379873	0.0588228	0.141727
BraA04g016030.3C.gene	brown	1.87613	1.40454	1.38493	1.21076	1.13332	0.941448	1.17433
BraA04g016140.3C.gene	brown	2.02322	1.76123	1.52071	1.50011	1.56809	1.40395	1.30664
BraA04g016370.3C.gene	brown	0.780766	-0.130225	-0.279178	-0.120826	-0.655815	-0.672467	-0.175368
BraA04g016620.3C.gene	brown	1.60603	1.44079	1.389	1.40817	0.96878	0.983856	1.31837
BraA04g017240.3C.gene	brown	0.465643	-0.0327367	-0.0368285	-0.118681	0.129409	-0.21408	0.105371
BraA04g017290.3C.gene	brown	1.13311	0.238494	0.207328	0.030711	-0.322035	-0.11776	1.0014
BraA04g017420.3C.gene	brown	2.62144	1.90968	1.38755	1.70478	0.844363	0.738163	1.50497
BraA04g017640.3C.gene	brown	2.15209	1.83809	1.81666	1.65175	1.66411	1.67945	1.83828
BraA04g017690.3C.gene	brown	1.53405	0.771464	0.80079	0.944855	0.735904	0.72343	0.939946
BraA04g017880.3C.gene	brown	0.830634	0.395488	0.261667	0.494878	0.515992	0.52683	0.798701
BraA04g017930.3C.gene	brown	1.84929	1.3613	1.34113	1.26641	1.04349	1.09897	1.33989
BraA04g018050.3C.gene	brown	1.31889	-0.0285406	0.190707	0.144824	0.10528	0.555356	0.76796
BraA04g018640.3C.gene	brown	2.19362	1.7982	1.76556	1.65276	1.69144	1.66863	1.82718
BraA04g019030.3C.gene	brown	1.3699	0.737962	0.579583	0.46119	0.399773	0.3805	0.701283
BraA04g019940.3C.gene	brown	0.500716	-0.1911	-0.0260513	-0.012597	0.128789	0.00649257	0.533404
BraA04g019970.3C.gene	brown	1.26356	0.522676	0.664367	0.246362	0.565508	0.649217	1.05205
BraA04g020000.3C.gene	brown	1.45611	0.843028	0.601049	0.88585	0.888094	0.823236	1.4104
BraA04g020060.3C.gene	brown	1.95424	1.4424	1.252	1.19545	0.657831	0.487103	1.07807
BraA04g020410.3C.gene	brown	1.24383	0.776372	0.733027	0.816844	0.707094	0.723003	0.963207
BraA04g020440.3C.gene	brown	1.60932	1.18863	1.04877	1.12326	0.877883	0.879962	1.41958
BraA04g020580.3C.gene	brown	2.07358	1.83471	1.63059	1.80853	1.59374	1.54132	1.65194
BraA04g020690.3C.gene	brown	1.49382	0.797623	0.666898	0.634425	0.814759	0.592312	0.820666
BraA04g020750.3C.gene	brown	1.74942	1.26958	0.727014	1.17817	0.327358	0.403886	1.04394
BraA04g020910.3C.gene	brown	0.683432	0.199268	0.0752831	0.132362	-0.004441	0.0402681	0.134355
BraA04g021150.3C.gene	brown	0.81637	0.10409	0.0264643	0.0552458	0.105108	-0.0292443	0.389263
BraA04g021840.3C.gene	brown	3.24252	2.88274	2.81461	2.82046	2.63	2.70357	2.64116
BraA04g021940.3C.gene	brown	1.07633	0.359628	0.452213	0.284632	0.0773158	0.0455324	0.41198
BraA04g022020.3C.gene	brown	0.508476	-0.183475	-0.298808	-0.480335	-0.0982938	-0.30084	0.395271
BraA04g022190.3C.gene	brown	1.0789	0.820735	0.735586	0.624864	0.69683	0.39003	0.622377
BraA04g022880.3C.gene	brown	1.61401	0.887667	1.27829	1.04145	0.908236	0.980282	1.48834
BraA04g023100.3C.gene	brown	0.884643	0.490476	0.322069	0.460787	0.381971	0.401442	0.698936
BraA04g023150.3C.gene	brown	1.75307	1.36812	1.31087	0.914796	1.18234	1.20505	1.58019
BraA04g023360.3C.gene	brown	0.837006	-0.708587	-0.330677	-0.0415655	0.085618	-0.183916	0.828044
BraA04g023370.3C.gene	brown	1.43248	0.505198	0.816779	0.886159	0.56448	0.564223	0.591123
BraA04g023420.3C.gene	brown	1.81996	0.981422	1.03135	0.925793	0.903217	1.06737	1.20125
BraA04g023540.3C.gene	brown	0.38603	-0.224577	-0.194215	-0.125667	-0.159484	-0.218915	0.326292
BraA04g023800.3C.gene	brown	2.41257	1.86595	1.86704	1.76691	1.78695	1.68719	1.97502
BraA04g024010.3C.gene	brown	2.35771	1.87609	1.88808	1.86881	1.76964	1.75406	1.87126
BraA04g024050.3C.gene	brown	1.82075	0.779291	0.896408	0.507106	0.694159	0.640633	1.34309
BraA04g024330.3C.gene	brown	2.77811	2.47438	2.42656	2.30286	2.13758	2.29505	2.27603
BraA04g024350.3C.gene	brown	0.931132	0.573142	0.473371	0.382355	0.420599	0.254102	0.643063
BraA04g024380.3C.gene	brown	1.54054	1.09276	1.05851	1.21214	1.03093	1.08914	1.6078
BraA04g024550.3C.gene	brown	1.78391	1.33201	1.20466	1.24813	1.14335	1.15489	1.54624
BraA04g024610.3C.gene	brown	0.527822	-0.155468	-0.0098896	0.0912917	0.016765	-0.225906	0.123255
BraA04g024860.3C.gene	brown	2.47323	1.97783	1.98066	1.79573	1.9625	1.86433	1.97162
BraA04g025100.3C.gene	brown	2.04191	1.63427	1.56794	1.48244	1.36336	1.31966	1.49937
BraA04g025130.3C.gene	brown	1.88837	1.42656	1.42505	1.28937	1.22119	1.30973	1.43049
BraA04g025150.3C.gene	brown	1.30256	0.816085	0.75551	0.816037	0.75533	0.90195	1.03107
BraA04g025630.3C.gene	brown	1.00038	0.511635	0.349466	0.41327	0.327864	0.478361	0.565801
BraA04g025640.3C.gene	brown	1.26146	0.827636	0.874372	0.810114	0.72169	0.862058	0.773904
BraA04g026140.3C.gene	brown	1.7786	1.07711	0.77402	0.770768	0.4141	0.632032	1.15722
BraA04g026320.3C.gene	brown	1.8624	1.42659	1.44133	1.05418	1.29073	1.36989	1.83699
BraA04g026350.3C.gene	brown	3.02843	2.43236	2.42201	2.34495	2.36334	2.31201	2.22193
BraA04g026540.3C.gene	brown	1.15323	0.485211	0.61315	0.451793	0.349295	0.528206	0.529494
BraA04g026660.3C.gene	brown	2.13635	1.72727	1.72573	1.4585	1.60791	1.70177	2.02624
BraA04g026700.3C.gene	brown	0.559979	-0.992569	-0.823711	-0.364414	-0.189658	-0.0142425	0.53787
BraA04g026720.3C.gene	brown	1.11891	0.568444	0.602565	0.538807	0.634035	0.513254	0.942376
BraA04g027300.3C.gene	brown	0.998456	0.693705	0.448527	0.637826	0.494107	0.434366	1.0318
BraA04g027700.3C.gene	brown	0.973803	0.537792	0.343838	0.50241	0.00188393	-0.257975	-0.947818
BraA04g027880.3C.gene	brown	0.639653	0.0854037	-0.412517	-0.290111	0.111222	-1.10879	0.44678
BraA04g027980.3C.gene	brown	1.87646	1.27606	1.16783	1.06622	1.14078	1.00639	1.57692
BraA04g028140.3C.gene	brown	2.04037	0.463212	0.402451	0.845485	0.879453	0.46627	1.39447
BraA04g028490.3C.gene	brown	0.750867	0.437673	0.351644	0.232089	0.0295462	0.0582407	-0.631642
BraA04g028560.3C.gene	brown	0.437908	0.0023527	-0.198365	-0.307604	-0.115066	-0.219647	0.0560143
BraA04g028660.3C.gene	brown	2.19871	1.8097	1.75859	1.62872	1.61636	1.68304	1.70859
BraA04g028740.3C.gene	brown	0.652501	0.191862	0.252494	0.201883	0.261843	0.381153	0.690488
BraA04g028810.3C.gene	brown	1.2263	0.772896	0.861744	0.689342	0.675036	0.770008	0.74075
BraA04g028860.3C.gene	brown	1.52017	1.05547	1.08154	0.908202	0.840164	1.03717	1.11191
BraA04g029510.3C.gene	brown	1.03168	0.402863	/	0.450824	/	-0.982885	-1.80617
BraA04g029680.3C.gene	brown	1.21227	0.75118	0.786806	0.921382	0.592485	0.775169	0.733275
BraA04g029700.3C.gene	brown	2.31894	2.01835	1.81738	1.89549	1.6757	1.80784	1.98123
BraA04g029760.3C.gene	brown	1.14963	0.764222	0.691628	0.639205	0.277153	0.65272	0.849052
BraA04g029770.3C.gene	brown	1.52458	-1.09579	-1.10857	-1.06946	-1.0473	-1.0595	-1.0207
BraA04g030010.3C.gene	brown	0.713117	0.173169	-0.282471	0.176159	-0.316637	-0.00822092	0.227173
BraA04g030060.3C.gene	brown	1.32399	0.145871	-0.331668	0.0625262	-0.228988	-0.90691	1.09243
BraA04g030220.3C.gene	brown	2.32783	1.59822	1.64624	1.60629	1.43359	1.6149	1.95502
BraA04g030230.3C.gene	brown	2.36611	1.61592	0.9121	1.39576	0.652877	0.072603	/
BraA04g030640.3C.gene	brown	1.07236	0.407957	0.0318953	0.495307	0.598829	0.169088	0.260509
BraA04g030720.3C.gene	brown	1.6452	-0.0108696	-0.472375	-0.341886	-0.433442	-0.278068	1.52094
BraA04g030730.3C.gene	brown	1.63807	1.16872	1.20534	1.11685	1.19317	1.21207	1.54876
BraA04g030760.3C.gene	brown	0.734247	0.427078	0.206015	0.463078	0.128534	-0.000969558	0.0646576
BraA04g030990.3C.gene	brown	2.36832	1.74806	1.67961	1.88275	1.99224	1.81244	2.33418
BraA04g031000.3C.gene	brown	2.4444	1.94267	1.94451	1.77755	1.71023	1.74957	1.97817
BraA04g031240.3C.gene	brown	1.40181	0.920784	0.840388	1.00102	0.537233	0.650131	0.768387
BraA04g031340.3C.gene	brown	1.29657	0.876956	0.872841	0.654285	0.623807	0.780027	0.708099
BraA04g031450.3C.gene	brown	0.729722	0.145837	-0.126956	-0.1285	-0.494443	-1.00623	-0.180209
BraA04g031530.3C.gene	brown	2.11251	1.46668	1.48095	1.33529	1.41394	1.32836	1.77529
BraA04g031680.3C.gene	brown	0.776009	0.262663	0.217833	0.328175	0.297283	0.202489	0.720197
BraA04g031740.3C.gene	brown	1.48743	1.18857	1.13645	1.04427	1.0186	0.952392	1.15626
BraA04g031800.3C.gene	brown	1.79985	1.38418	1.37825	1.54372	1.39022	1.35192	1.24275
BraA04g031810.3C.gene	brown	1.71776	1.31461	1.30853	1.23998	1.28791	1.24113	1.22316
BraA04g031840.3C.gene	brown	0.808719	0.377666	0.234681	0.374225	0.334713	0.356424	0.706841
BraA04g031980.3C.gene	brown	0.673032	0.137104	0.00244139	0.0430355	-0.231522	-0.117254	0.171793
BraA04g031990.3C.gene	brown	1.00948	0.514569	0.554751	0.446661	0.521116	0.340868	0.744183
BraA04g032310.3C.gene	brown	2.66727	2.1192	2.14809	2.13184	1.96505	1.98811	1.99671
BraA04g032480.3C.gene	brown	0.882315	0.582377	0.587928	0.452752	0.337534	0.607924	0.473048
BraA04g032490.3C.gene	brown	2.19183	1.66322	1.51759	1.54341	1.25528	1.18149	1.53998
BraA05g000340.3C.gene	brown	2.48316	2.10885	2.05511	1.99157	1.96014	1.93902	2.08122
BraA05g000540.3C.gene	brown	0.91972	0.416291	0.471548	0.481849	0.437904	0.362795	0.351522
BraA05g000730.3C.gene	brown	1.88841	1.49744	1.48503	0.914486	1.467	1.35502	1.85896
BraA05g000990.3C.gene	brown	0.898623	0.420461	0.247194	0.0927872	0.0313934	0.0899182	0.210815
BraA05g002720.3C.gene	brown	0.626995	0.24466	0.126924	0.394224	-0.294486	-0.556581	-0.144969
BraA05g002810.3C.gene	brown	2.19009	1.49493	1.35268	1.23187	1.06415	0.952697	1.73838
BraA05g003030.3C.gene	brown	2.07704	1.74044	1.66978	1.67466	1.49601	1.37628	1.37632
BraA05g003240.3C.gene	brown	0.994445	-0.357175	-0.232378	-0.176808	-0.841092	-0.72176	-0.143044
BraA05g003270.3C.gene	brown	1.26289	0.480939	0.500433	0.621323	0.536246	0.266681	0.771193
BraA05g003280.3C.gene	brown	0.897104	0.646606	0.348441	0.540209	0.371243	0.268931	0.400664
BraA05g003380.3C.gene	brown	0.86496	0.349986	0.204007	0.167568	0.101756	0.242161	0.674527
BraA05g004000.3C.gene	brown	1.65685	0.993307	1.05031	0.902605	0.956766	0.940758	1.38917
BraA05g004150.3C.gene	brown	1.36651	0.835102	0.738157	0.959843	0.837545	0.733548	1.05816
BraA05g004160.3C.gene	brown	1.03688	0.378169	0.380036	0.525459	0.222081	0.204591	1.15131
BraA05g004340.3C.gene	brown	0.902384	0.332142	0.134504	0.317794	0.20323	0.111252	-0.267264
BraA05g004460.3C.gene	brown	0.96236	0.0983608	0.193282	-0.126427	-0.226713	0.308725	0.498645
BraA05g004510.3C.gene	brown	1.48568	1.08607	1.08859	1.05323	0.977735	1.0076	1.18717
BraA05g004520.3C.gene	brown	2.27855	1.93936	1.89087	1.76228	1.71437	1.7187	1.7935
BraA05g004540.3C.gene	brown	2.18429	1.72324	1.57866	1.57159	1.5213	1.63849	2.19718
BraA05g005120.3C.gene	brown	1.31008	0.494284	0.695188	0.683367	0.409113	0.363666	0.276951
BraA05g005200.3C.gene	brown	1.78026	0.646452	0.734311	0.738407	0.754245	0.857345	1.30695
BraA05g005330.3C.gene	brown	0.739024	0.217811	0.112893	0.0737589	0.201439	-0.0394828	0.58208
BraA05g005460.3C.gene	brown	1.71551	0.889784	1.06718	1.01225	1.04049	1.08195	1.42146
BraA05g006030.3C.gene	brown	3.31385	3.02423	3.03462	2.86852	2.80528	2.71506	2.85872
BraA05g006050.3C.gene	brown	2.02594	0.766755	0.696418	0.986745	1.18496	0.703007	1.49306
BraA05g006210.3C.gene	brown	0.856986	0.59712	0.367631	0.333916	0.0434963	0.335918	0.707211
BraA05g006280.3C.gene	brown	1.92872	-0.283984	0.475897	-0.588699	-0.389767	-1.92752	1.9333
BraA05g006520.3C.gene	brown	2.10169	1.65634	1.60762	1.53496	1.46461	1.57137	1.78657
BraA05g006560.3C.gene	brown	0.824147	0.59858	0.377182	0.465375	0.307914	0.167727	0.758637
BraA05g006750.3C.gene	brown	1.48145	1.087	0.949372	1.01184	0.965951	1.00591	1.16392
BraA05g006800.3C.gene	brown	1.39181	0.822714	1.01604	0.871324	0.814521	0.968674	1.3067
BraA05g007480.3C.gene	brown	2.85096	2.62715	2.58912	2.4327	2.31176	2.3612	2.45769
BraA05g007600.3C.gene	brown	0.73519	0.332874	0.303066	0.111099	0.427578	0.347961	0.481722
BraA05g007900.3C.gene	brown	2.07481	1.58879	1.55113	1.40336	1.29179	1.35531	1.50554
BraA05g007970.3C.gene	brown	0.583502	0.36053	-0.0867626	0.411737	-0.16394	-0.319711	0.0790987
BraA05g008050.3C.gene	brown	1.08777	0.453479	0.459809	0.342772	0.330005	0.30933	0.418546
BraA05g008230.3C.gene	brown	2.53558	2.19683	2.17157	2.06522	2.25811	2.09505	2.16521
BraA05g008490.3C.gene	brown	1.28198	0.863672	0.117943	0.532927	0.30844	-0.844089	-0.177165
BraA05g008510.3C.gene	brown	1.61838	1.13717	1.17942	1.10427	1.03897	1.10538	1.29324
BraA05g009040.3C.gene	brown	0.43018	-0.369892	-0.14292	-0.482922	-0.0160287	-0.180816	0.228774
BraA05g009730.3C.gene	brown	0.425209	0.0618464	0.095515	-0.0240611	-0.00221198	0.00771877	0.329247
BraA05g009790.3C.gene	brown	1.7535	1.2429	1.13158	1.17893	0.99714	1.11937	1.38162
BraA05g009850.3C.gene	brown	2.42844	1.6345	1.55711	1.53912	1.35255	1.18013	1.9624
BraA05g010000.3C.gene	brown	0.556934	0.400024	0.135161	0.102329	-0.115035	-0.0899775	0.201403
BraA05g010030.3C.gene	brown	0.80388	-0.213749	-0.343812	-0.125493	-0.113375	-0.398775	0.0670228
BraA05g010080.3C.gene	brown	0.619955	-0.0520202	-0.121589	-0.153043	-0.197152	-0.169163	-0.0932364
BraA05g010200.3C.gene	brown	1.89875	1.5882	1.62449	1.63259	1.49672	1.2669	1.32001
BraA05g010240.3C.gene	brown	1.23592	0.482449	0.367442	0.651873	0.291121	0.0480335	0.693982
BraA05g010310.3C.gene	brown	0.943389	0.00382215	-0.126122	0.0529121	-0.0593184	0.0204588	0.627286
BraA05g010460.3C.gene	brown	2.01307	1.53819	1.55014	1.4294	1.41993	1.38297	1.35862
BraA05g010710.3C.gene	brown	0.476106	0.0743198	-0.0274294	0.114694	-0.0639464	-0.00544794	-0.247964
BraA05g010950.3C.gene	brown	1.14335	0.608615	0.586001	0.610475	0.605871	0.402874	0.561112
BraA05g011000.3C.gene	brown	0.73273	-0.744451	-0.655146	-0.607284	-0.802639	-1.02451	-0.121786
BraA05g011010.3C.gene	brown	0.768198	0.314095	0.36765	0.218471	0.25156	0.349231	0.422777
BraA05g011150.3C.gene	brown	1.17436	0.448746	0.342761	0.390872	0.297553	0.510004	0.935798
BraA05g011260.3C.gene	brown	0.883347	0.358261	0.390673	0.3669	0.304278	0.315314	0.352537
BraA05g011360.3C.gene	brown	0.70748	-1.40282	-1.09316	-0.801325	-0.727821	-0.488735	0.540199
BraA05g011370.3C.gene	brown	0.656589	-0.567198	-0.28792	-0.868545	-0.635374	-0.438922	0.446611
BraA05g011400.3C.gene	brown	2.14959	1.57784	1.62323	1.50572	1.56516	1.54074	1.69092
BraA05g011810.3C.gene	brown	1.11145	0.43748	0.300141	0.439411	0.385392	0.403317	0.934205
BraA05g011900.3C.gene	brown	1.57642	1.13021	0.936814	0.962681	0.812031	0.739198	1.16026
BraA05g011920.3C.gene	brown	0.97386	0.274011	0.175638	0.30495	0.391596	0.0952918	0.863191
BraA05g012330.3C.gene	brown	1.53614	0.730675	0.806473	0.73811	0.799844	0.500855	1.01664
BraA05g012730.3C.gene	brown	1.91033	1.32458	1.26237	1.22154	1.10988	1.05665	1.66384
BraA05g012890.3C.gene	brown	1.67816	0.806573	0.403965	0.678223	0.0131198	0.0818253	0.0213555
BraA05g013070.3C.gene	brown	0.675698	0.270728	0.14028	0.11542	0.0997347	-0.162674	0.297425
BraA05g014380.3C.gene	brown	1.06552	0.837184	0.807465	0.257587	0.546256	0.661902	0.735396
BraA05g014640.3C.gene	brown	1.32334	0.501352	0.690045	0.594796	0.589196	0.704611	1.27669
BraA05g014740.3C.gene	brown	0.677601	-1.83343	/	/	-1.0007	-1.70369	0.380485
BraA05g014820.3C.gene	brown	1.91723	-0.810314	-0.57456	-0.8381	-1.2035	-0.311172	1.02704
BraA05g015310.3C.gene	brown	1.58219	1.09382	1.09787	0.907158	1.10011	0.931168	1.16362
BraA05g015560.3C.gene	brown	0.777171	0.129842	0.23585	0.177461	0.00589688	0.14049	0.0531205
BraA05g015920.3C.gene	brown	0.471104	-0.0943781	-0.0266255	-0.113075	-0.00601519	-0.0898981	0.041737
BraA05g015930.3C.gene	brown	1.86262	1.44702	1.45397	1.2079	1.17947	1.15834	1.30473
BraA05g016000.3C.gene	brown	0.829677	0.0771277	-0.00648147	0.171681	0.126022	0.163347	0.253619
BraA05g016170.3C.gene	brown	1.04964	0.299176	0.391702	0.505493	0.46419	0.394702	1.14578
BraA05g016590.3C.gene	brown	0.874879	0.492706	0.394896	0.296935	0.354762	0.196631	0.933771
BraA05g016690.3C.gene	brown	1.18644	0.244657	0.0594126	0.14454	-0.328524	-0.236641	0.517274
BraA05g016980.3C.gene	brown	1.76499	1.40173	1.31578	1.22686	1.05839	1.21369	1.48768
BraA05g017760.3C.gene	brown	1.34702	0.464152	0.353911	0.400576	0.210702	0.062292	0.260355
BraA05g018110.3C.gene	brown	0.550589	-0.172717	-0.477346	-0.314638	-0.700599	-0.832364	0.239587
BraA05g018520.3C.gene	brown	0.630047	-1.70962	-1.08213	-0.882007	-0.397923	-0.335146	0.309834
BraA05g019480.3C.gene	brown	2.18748	1.69408	1.27084	1.03881	0.702607	0.864555	1.46515
BraA05g019690.3C.gene	brown	0.919631	-1.0095	-1.64671	-0.867931	-1.1348	-1.18335	-0.377411
BraA05g019750.3C.gene	brown	1.09244	/	/	/	/	/	/
BraA05g019900.3C.gene	brown	1.16624	0.373586	0.261395	0.655977	0.308657	0.29582	1.0234
BraA05g020230.3C.gene	brown	1.19164	0.577266	0.104195	0.459297	0.811849	-0.744109	-0.181917
BraA05g020580.3C.gene	brown	0.987378	-0.264125	-1.08861	-0.50124	-0.864362	-1.52554	-0.188364
BraA05g020770.3C.gene	brown	0.727897	0.546654	0.334412	0.231006	0.231994	0.351241	0.642314
BraA05g022020.3C.gene	brown	0.910186	0.572272	0.520959	0.431239	0.503791	0.63778	0.79021
BraA05g023120.3C.gene	brown	1.422	0.505604	0.298307	0.501782	0.032844	0.0412966	0.394086
BraA05g023170.3C.gene	brown	2.62853	2.14957	2.01389	1.99736	1.60528	1.50993	1.8506
BraA05g023750.3C.gene	brown	1.03303	0.746155	0.544531	0.606262	0.45212	0.45542	0.803891
BraA05g024140.3C.gene	brown	0.962161	0.356512	0.458979	0.43245	0.355017	0.302254	0.1947
BraA05g024420.3C.gene	brown	0.63661	0.0377231	-0.150335	0.0766341	-0.375788	-0.436006	-0.334185
BraA05g024520.3C.gene	brown	0.567188	0.0763565	0.168931	0.170207	0.167553	0.0320767	0.105049
BraA05g024770.3C.gene	brown	1.07338	0.549191	0.46197	0.142352	0.257065	0.587693	1.18913
BraA05g025060.3C.gene	brown	2.2448	1.76708	1.67154	1.82631	1.60893	1.64761	1.75598
BraA05g025300.3C.gene	brown	1.51714	1.186	1.25156	1.20531	1.08538	0.949274	1.09588
BraA05g025400.3C.gene	brown	0.592621	0.136306	0.0723481	0.187635	0.20505	0.0678762	0.102504
BraA05g026060.3C.gene	brown	2.06206	1.47895	1.45619	1.43675	1.15669	1.20437	1.5543
BraA05g026310.3C.gene	brown	1.95245	1.72771	1.49431	1.66505	1.1258	1.15327	1.9158
BraA05g026320.3C.gene	brown	2.41101	1.13339	1.1876	1.53346	1.31553	1.28455	1.51704
BraA05g026800.3C.gene	brown	1.45924	0.80648	0.872995	0.89274	0.71274	0.718951	0.717067
BraA05g027040.3C.gene	brown	1.5683	0.794384	0.706246	0.606687	0.927603	0.566703	1.09708
BraA05g027050.3C.gene	brown	1.96832	1.51519	1.45954	1.34638	1.44555	1.35366	1.56331
BraA05g027140.3C.gene	brown	0.981544	0.408621	0.507662	0.513938	0.540467	0.600206	0.795626
BraA05g027230.3C.gene	brown	0.94307	0.518228	0.47028	0.377496	0.503863	0.454242	0.661705
BraA05g027250.3C.gene	brown	0.817188	0.67041	0.413152	0.506216	0.3848	0.143357	0.455006
BraA05g027260.3C.gene	brown	0.422455	-0.0289107	-0.0736035	-0.0261909	-0.195069	-0.029684	0.35153
BraA05g027290.3C.gene	brown	0.485599	-0.0251647	0.0789325	-0.065576	0.140346	0.0491697	0.173597
BraA05g027500.3C.gene	brown	1.63493	1.32128	1.05745	1.13946	0.729192	0.936376	1.56736
BraA05g027510.3C.gene	brown	1.80207	1.14868	1.12264	1.04865	1.07151	0.999846	1.08829
BraA05g028270.3C.gene	brown	2.31414	1.7561	1.05707	1.18995	0.109524	1.59117	2.10098
BraA05g028320.3C.gene	brown	0.578781	-0.142281	-0.249303	-0.211829	-0.0374957	-0.209829	-0.154165
BraA05g028380.3C.gene	brown	2.01258	1.41485	1.31098	1.32018	1.00388	1.01019	1.27794
BraA05g028400.3C.gene	brown	1.21216	0.687953	0.679294	0.874483	0.461971	0.621335	1.22562
BraA05g028570.3C.gene	brown	2.10013	1.72452	1.74593	1.586	1.61584	1.76283	1.9852
BraA05g028760.3C.gene	brown	0.990826	-0.0506162	0.0618253	0.00732551	-0.171315	0.0186087	0.546082
BraA05g028870.3C.gene	brown	1.14548	0.805847	0.872245	0.812127	0.780275	0.66594	0.457473
BraA05g028920.3C.gene	brown	1.43129	0.890122	0.948817	0.757726	0.677695	0.707396	1.00419
BraA05g029460.3C.gene	brown	1.89793	1.39655	1.02392	1.26866	1.03811	0.788251	1.24345
BraA05g029960.3C.gene	brown	1.41523	0.899757	0.508575	0.954886	0.889151	0.314472	0.920731
BraA05g030050.3C.gene	brown	0.720156	0.344496	-0.0238199	0.38877	0.207546	-0.0523314	0.56889
BraA05g030090.3C.gene	brown	0.632793	-0.0908763	-0.365654	-0.0478269	-0.185266	-0.41605	0.592622
BraA05g030410.3C.gene	brown	1.41665	0.902998	0.890178	0.659098	0.814067	0.851483	1.21896
BraA05g030620.3C.gene	brown	1.19311	-0.869176	-0.857982	-0.800694	-0.788995	-0.826896	-0.819772
BraA05g030690.3C.gene	brown	0.998524	-0.0925121	-0.106657	-0.0361165	-0.284854	-0.568145	0.609029
BraA05g030800.3C.gene	brown	1.12668	0.642368	0.622927	0.838231	0.749291	0.560074	0.940816
BraA05g030950.3C.gene	brown	2.30301	1.66327	1.58309	1.59931	1.38282	1.29561	1.59711
BraA05g030960.3C.gene	brown	1.23376	0.679646	0.201666	0.172239	-0.319817	0.233626	1.02725
BraA05g031120.3C.gene	brown	1.85158	1.31286	1.27493	1.14764	1.08681	1.10561	1.43906
BraA05g031220.3C.gene	brown	2.82063	2.10367	2.13094	2.27683	2.3785	2.00002	1.89326
BraA05g031570.3C.gene	brown	1.15861	0.741379	0.342573	1.10383	0.430828	0.234976	0.883571
BraA05g031960.3C.gene	brown	0.598919	-0.292703	-0.178938	-0.106527	-0.427248	-0.264851	-0.15565
BraA05g031990.3C.gene	brown	1.6934	1.10527	1.10017	0.997815	0.917802	0.958518	1.26519
BraA05g032050.3C.gene	brown	0.94786	0.280581	0.188983	0.0865461	0.40024	-0.0396515	0.510273
BraA05g032060.3C.gene	brown	2.12441	1.47619	1.35059	1.53951	1.5844	1.39139	1.60246
BraA05g032160.3C.gene	brown	1.46089	0.641983	0.791689	0.509599	0.692275	0.673241	0.742881
BraA05g032670.3C.gene	brown	1.18632	0.204703	0.331616	-0.0724016	-0.0452542	-0.239202	-0.216108
BraA05g032950.3C.gene	brown	1.19244	0.571464	0.262334	0.607821	0.0857162	0.233776	1.05708
BraA05g032970.3C.gene	brown	1.39182	0.931962	0.839538	0.75956	0.486785	0.544929	0.770777
BraA05g033270.3C.gene	brown	1.815	1.41374	1.4462	1.48262	1.07234	1.55445	1.63499
BraA05g033550.3C.gene	brown	1.10984	1.04097	0.781925	0.53253	0.303255	0.479899	1.07322
BraA05g033670.3C.gene	brown	1.91888	-1.41007	-0.893944	-1.42492	-0.758646	-1.93369	1.09841
BraA05g034030.3C.gene	brown	2.68214	2.27822	2.29985	2.15125	1.97991	2.07034	2.12801
BraA05g034150.3C.gene	brown	1.87182	1.4494	1.43573	1.3507	1.30199	1.26113	1.56713
BraA05g034290.3C.gene	brown	1.57833	0.462584	0.364107	0.385063	0.253081	0.21848	0.344629
BraA05g034370.3C.gene	brown	0.957372	0.110508	-0.172826	0.0499494	-0.505057	-0.00705007	0.605902
BraA05g034480.3C.gene	brown	0.799338	-0.0304692	-0.258307	0.0689529	-0.0836012	-0.209287	0.435777
BraA05g034630.3C.gene	brown	1.18857	0.303047	0.401566	0.235149	0.362714	0.428007	1.04558
BraA05g035170.3C.gene	brown	1.04603	0.567991	0.249117	0.548606	0.394334	0.0828885	0.654125
BraA05g035820.3C.gene	brown	1.17115	0.609943	0.590996	0.674743	0.583966	0.504583	0.723781
BraA05g035860.3C.gene	brown	1.51198	0.758114	0.556056	0.658292	0.390481	0.0501602	0.797586
BraA05g036090.3C.gene	brown	1.27165	0.993948	0.800247	0.816984	0.811773	0.665753	1.18101
BraA05g036110.3C.gene	brown	1.42424	1.06957	1.03262	0.966817	1.00211	0.997266	0.88866
BraA05g036590.3C.gene	brown	2.07228	1.75012	1.76587	1.65931	1.58449	1.60205	1.50889
BraA05g036950.3C.gene	brown	1.25121	0.601835	0.819685	0.585638	0.330937	0.632779	1.17905
BraA05g037200.3C.gene	brown	0.613989	-0.115722	-0.174109	0.070179	-0.0964551	-0.45022	-0.0393892
BraA05g037240.3C.gene	brown	1.69548	1.16924	1.2898	1.20309	1.13145	1.10193	1.38405
BraA05g037320.3C.gene	brown	0.897708	0.238716	0.195315	0.107278	0.533501	0.0965978	0.400208
BraA05g037380.3C.gene	brown	1.74825	1.30418	1.21566	1.23425	0.942987	1.09285	1.20722
BraA05g037550.3C.gene	brown	2.15577	1.75456	1.74223	1.56504	1.61355	1.62375	1.78893
BraA05g037770.3C.gene	brown	0.947349	0.491633	0.567076	0.538896	0.518039	0.495339	0.492112
BraA05g037940.3C.gene	brown	0.688784	0.242902	0.214991	0.285574	0.0465261	0.0178156	0.127853
BraA05g038050.3C.gene	brown	1.575	0.720937	0.914277	1.13151	0.83731	1.07723	1.5649
BraA05g038420.3C.gene	brown	0.750417	0.57563	0.344721	0.276208	0.00718186	0.163192	0.619705
BraA05g038610.3C.gene	brown	1.42318	0.902939	0.498036	0.733552	0.527057	0.486697	1.1205
BraA05g038730.3C.gene	brown	1.86858	1.20993	1.18578	1.07023	0.993882	0.995056	1.10408
BraA05g038890.3C.gene	brown	1.48044	0.551596	0.125593	0.514023	0.284407	0.0670083	0.56093
BraA05g038930.3C.gene	brown	1.31825	0.428492	0.46435	0.459449	0.487231	0.250645	0.380289
BraA05g039200.3C.gene	brown	1.53921	0.416666	0.441457	0.394667	0.0880148	0.0328263	0.0151374
BraA05g039210.3C.gene	brown	0.719875	0.284632	-0.143332	-0.173262	-0.604187	-0.595161	-0.251254
BraA05g039290.3C.gene	brown	1.57981	1.14327	1.13745	0.499214	0.145362	0.386917	1.46048
BraA05g039870.3C.gene	brown	0.543892	-0.31363	-0.16023	-0.0839212	-0.148756	-0.16531	0.0494206
BraA05g040130.3C.gene	brown	1.63534	0.786046	0.680734	0.713446	0.880414	0.331954	0.0715893
BraA05g040380.3C.gene	brown	0.63606	-0.0229096	-0.162173	-0.229182	-0.258842	-0.277061	0.0181973
BraA05g040480.3C.gene	brown	0.439436	0.181167	0.0128257	-0.114594	-0.592313	-0.0660847	-0.205946
BraA05g040570.3C.gene	brown	3.28888	2.53671	2.58284	2.59631	2.05996	2.20728	2.55348
BraA05g040580.3C.gene	brown	1.10699	0.570949	0.552212	0.557898	0.428733	0.480773	1.12471
BraA05g040590.3C.gene	brown	2.33569	1.96746	1.87308	1.85467	1.59073	1.68712	1.78399
BraA05g040880.3C.gene	brown	2.32297	1.85764	1.86248	1.83349	1.71058	1.81253	1.73447
BraA05g041240.3C.gene	brown	1.72414	1.29729	1.26256	1.20349	1.04299	1.15633	1.26524
BraA05g041310.3C.gene	brown	1.16098	0.397241	0.0897635	-0.15617	-0.476211	-0.159361	0.592495
BraA05g041320.3C.gene	brown	1.11978	0.309098	0.438361	0.329074	0.296405	0.387637	1.13557
BraA05g041610.3C.gene	brown	0.73293	0.294989	0.31995	0.164699	0.275813	0.198424	0.293473
BraA05g041970.3C.gene	brown	0.630323	-0.186063	-0.138862	-0.203934	-0.240636	-0.224355	0.0179663
BraA05g042200.3C.gene	brown	0.728575	-0.55319	-0.578694	-0.503069	-0.473496	-0.60569	0.111941
BraA05g042270.3C.gene	brown	1.4313	0.273682	0.182385	0.53663	0.447269	0.756827	1.4304
BraA06g000430.3C.gene	brown	2.55617	2.15758	1.99434	2.13033	1.68854	1.91585	2.21264
BraA06g000570.3C.gene	brown	1.24476	0.95432	0.894459	0.889867	0.689403	0.576044	0.920823
BraA06g000630.3C.gene	brown	1.43134	0.707006	0.751573	0.806542	0.76545	0.847884	1.55891
BraA06g001070.3C.gene	brown	0.738413	-0.22188	-0.529781	0.128362	-0.507645	-1.30482	0.306948
BraA06g001130.3C.gene	brown	1.45399	0.818904	0.753529	0.761472	0.670941	0.652677	1.06966
BraA06g001290.3C.gene	brown	1.16421	0.442786	0.275	-0.0761054	-0.79619	-0.529114	-1.27652
BraA06g001430.3C.gene	brown	1.32101	0.400721	0.292126	0.266066	0.167661	0.0780212	0.842426
BraA06g002080.3C.gene	brown	2.10089	1.73561	1.73491	1.61292	1.68039	1.76961	2.03345
BraA06g002120.3C.gene	brown	2.9153	2.62381	2.5531	2.56918	2.28606	2.43561	2.4209
BraA06g002280.3C.gene	brown	2.51523	1.8989	1.73225	1.97333	1.75206	1.75255	1.93841
BraA06g002520.3C.gene	brown	1.11814	0.981297	0.605675	0.730067	0.489178	0.212539	0.723226
BraA06g002550.3C.gene	brown	1.83555	1.24248	1.19353	1.15128	1.61809	1.22038	1.07717
BraA06g002680.3C.gene	brown	2.40936	1.37775	1.14771	1.49439	0.851079	1.16469	2.02869
BraA06g002830.3C.gene	brown	1.95469	1.23439	1.21243	1.22759	1.17311	1.03162	1.4467
BraA06g002840.3C.gene	brown	1.20991	0.506866	0.330386	0.376844	0.202372	0.273835	0.754538
BraA06g002990.3C.gene	brown	2.29971	1.97869	1.95822	1.83934	1.78769	1.72586	1.86516
BraA06g003030.3C.gene	brown	1.46064	1.08129	0.935997	0.985671	0.967669	0.883091	1.0608
BraA06g003140.3C.gene	brown	0.509202	0.0574825	0.0476962	-0.0129338	0.209264	-0.249937	0.406489
BraA06g003190.3C.gene	brown	1.15136	0.934087	0.781224	0.690402	0.51404	0.551493	0.804062
BraA06g003540.3C.gene	brown	2.34719	2.04515	1.83364	1.57125	1.60887	1.60146	2.3044
BraA06g003550.3C.gene	brown	1.12436	0.517888	0.569813	0.605271	0.609595	0.702536	0.763653
BraA06g003590.3C.gene	brown	1.91961	1.47193	1.32293	1.34142	0.952033	0.936915	1.4393
BraA06g003880.3C.gene	brown	0.455269	0.0835771	0.0441345	-0.183165	-0.117988	-0.170759	-0.00856909
BraA06g004270.3C.gene	brown	0.808063	0.0983704	0.0346123	0.113921	0.0601474	0.171169	0.603451
BraA06g004410.3C.gene	brown	0.521136	-0.104814	-0.135159	-0.240971	-0.16678	-0.278073	-0.199891
BraA06g004450.3C.gene	brown	1.06101	0.379459	0.182174	0.187382	-0.230172	-0.253494	0.015724
BraA06g004460.3C.gene	brown	1.85382	1.29491	1.30946	1.24331	1.17002	1.23549	1.32647
BraA06g004600.3C.gene	brown	1.61298	0.87044	0.562114	1.11727	1.04326	0.706735	0.980663
BraA06g004980.3C.gene	brown	2.20518	1.84876	1.79243	1.67111	1.73086	1.8549	1.98638
BraA06g005310.3C.gene	brown	0.672818	-0.139694	-0.153199	-0.157429	-0.242626	-0.293232	-0.116937
BraA06g005460.3C.gene	brown	1.94572	1.49243	1.44959	1.42903	1.05946	1.03599	1.3214
BraA06g005490.3C.gene	brown	1.12285	0.670188	0.638869	0.391789	0.616161	0.640753	0.923943
BraA06g005590.3C.gene	brown	1.62806	1.08174	1.12922	1.07583	1.07116	1.16655	1.61451
BraA06g005690.3C.gene	brown	2.02836	1.60792	1.62893	1.5973	1.53892	1.54601	1.65502
BraA06g005700.3C.gene	brown	2.13603	1.77866	1.81911	1.75984	1.69579	1.63745	1.47855
BraA06g005730.3C.gene	brown	0.986592	0.516516	0.560959	0.415238	0.595848	0.70274	0.972267
BraA06g006380.3C.gene	brown	1.9518	1.39631	1.49892	1.15989	1.42109	1.52334	1.393
BraA06g006560.3C.gene	brown	0.503173	-0.340308	-0.0309011	-0.0954556	-0.0496171	-0.104855	-0.0865996
BraA06g006590.3C.gene	brown	0.679748	0.264604	0.249808	0.225125	0.228855	0.263906	0.55717
BraA06g006740.3C.gene	brown	1.16902	0.700243	0.723957	0.557126	0.555484	0.630443	0.77498
BraA06g007040.3C.gene	brown	1.7316	1.62962	1.23694	1.39525	1.10127	1.14134	1.39534
BraA06g007290.3C.gene	brown	2.22796	1.38216	1.51828	1.45613	1.5099	1.38054	2.15265
BraA06g007390.3C.gene	brown	0.975304	0.41386	0.442787	0.475607	0.390749	0.419251	0.912931
BraA06g007400.3C.gene	brown	2.31386	1.56502	1.52157	1.44726	1.39802	1.27871	1.82055
BraA06g007730.3C.gene	brown	0.642677	-0.0948727	0.171582	0.00758947	-0.0882045	-0.189768	0.211533
BraA06g007780.3C.gene	brown	2.46336	1.32592	1.10361	1.24927	0.444963	0.483102	1.21094
BraA06g008280.3C.gene	brown	1.76793	1.23954	1.26774	1.46018	1.44	1.28647	1.64021
BraA06g008370.3C.gene	brown	0.746527	0.214464	0.0107199	0.295186	-0.272006	-0.221239	-0.190337
BraA06g008750.3C.gene	brown	1.08172	0.66461	0.590549	0.557381	0.482561	0.585907	0.805611
BraA06g008850.3C.gene	brown	1.07903	0.638029	0.616801	0.552076	0.564151	0.643165	0.847149
BraA06g009420.3C.gene	brown	1.54291	1.22126	0.966628	1.02007	0.671053	0.786862	0.782687
BraA06g009460.3C.gene	brown	1.43259	-0.17559	0.110069	0.0288673	0.118896	0.22432	1.39584
BraA06g009510.3C.gene	brown	1.17812	-0.606398	-0.594707	-0.45787	-0.617152	-1.04728	-0.228278
BraA06g009870.3C.gene	brown	0.466755	-0.144895	-0.335825	-0.248752	0.157235	-0.148087	0.319746
BraA06g010020.3C.gene	brown	1.67604	1.21125	1.28957	1.15419	1.11786	1.10329	1.22292
BraA06g010270.3C.gene	brown	1.65506	0.652077	0.868666	0.776188	0.866917	0.468567	1.40639
BraA06g010290.3C.gene	brown	1.98193	1.48425	1.01643	1.38747	1.32155	1.22336	0.981458
BraA06g010490.3C.gene	brown	0.879332	-0.0574481	-0.0459924	-0.0782182	0.076926	-0.0489727	0.356569
BraA06g010810.3C.gene	brown	0.875846	0.428467	0.422203	0.520316	0.313002	0.363421	0.661811
BraA06g010990.3C.gene	brown	1.27007	0.562945	0.590696	0.692056	0.542181	0.548274	1.0276
BraA06g011000.3C.gene	brown	1.09887	-1.5417	-0.113372	-1.77784	0.12329	0.628774	0.781241
BraA06g011080.3C.gene	brown	1.72419	0.918406	0.794977	0.836334	0.619216	0.803437	1.37338
BraA06g011100.3C.gene	brown	0.799342	0.261437	-0.327081	-0.0182305	-0.759791	-0.753255	-0.365425
BraA06g011310.3C.gene	brown	1.15066	0.640707	0.645343	0.819775	0.51966	0.449217	1.20839
BraA06g011460.3C.gene	brown	1.18514	0.549873	0.513908	0.15405	0.0641219	0.272257	0.71103
BraA06g011620.3C.gene	brown	0.957833	0.542453	0.554602	0.553683	0.579518	0.472431	0.804776
BraA06g012110.3C.gene	brown	0.933505	0.568038	0.34209	0.415679	0.324018	0.301516	0.744237
BraA06g012220.3C.gene	brown	0.460308	0.0435295	-0.103159	-0.0395888	-0.266722	-0.187896	0.192473
BraA06g012500.3C.gene	brown	0.967709	0.521709	0.404187	0.694752	0.520677	0.452907	0.603642
BraA06g013160.3C.gene	brown	0.956675	0.676836	0.357002	0.364682	0.217982	0.292002	0.441786
BraA06g013640.3C.gene	brown	1.39679	0.85982	0.757643	0.771885	0.636137	0.585356	0.899402
BraA06g013910.3C.gene	brown	1.36223	0.533863	0.663966	0.881912	0.665158	0.552168	0.658799
BraA06g014110.3C.gene	brown	1.11446	0.340746	0.52726	0.564579	0.295175	0.43766	0.822705
BraA06g014300.3C.gene	brown	1.08675	0.5179	0.53702	0.550577	0.511442	0.505269	0.706279
BraA06g014340.3C.gene	brown	1.55546	0.212995	0.320497	0.429611	-0.0955932	-0.65725	0.384835
BraA06g014350.3C.gene	brown	0.927353	-1.29761	-1.58907	/	-1.52847	-1.48984	0.238882
BraA06g014700.3C.gene	brown	1.3222	0.528164	0.405707	0.421597	0.740045	0.0732737	1.3456
BraA06g015220.3C.gene	brown	1.23852	0.895688	0.581478	0.707934	-0.122648	-0.145805	-0.412483
BraA06g015600.3C.gene	brown	1.15917	0.667118	0.42643	0.517925	0.38743	0.185152	0.951259
BraA06g015610.3C.gene	brown	0.830962	0.435997	0.393846	0.413083	0.48468	0.516651	0.916098
BraA06g015640.3C.gene	brown	1.22644	-0.453207	-0.501505	-0.314286	-0.0684809	-0.896841	0.330094
BraA06g015860.3C.gene	brown	3.2164	2.71629	2.59314	2.63357	2.37095	2.52299	2.82378
BraA06g016280.3C.gene	brown	1.34659	-0.412603	-0.631034	-0.414648	-0.25185	-0.278117	1.16283
BraA06g016840.3C.gene	brown	1.62742	1.2295	1.26598	1.20715	1.08545	1.07593	1.23765
BraA06g016980.3C.gene	brown	2.13429	1.00494	0.549928	1.09126	0.324457	0.219319	-0.0821472
BraA06g017140.3C.gene	brown	2.10427	1.60905	1.64226	1.50655	1.52707	1.57331	1.8498
BraA06g017440.3C.gene	brown	0.480588	0.0298592	-0.00431875	0.21323	-0.257953	-0.260388	-0.287141
BraA06g017680.3C.gene	brown	1.00392	0.410652	0.401852	0.68961	0.616118	0.29644	0.75447
BraA06g017830.3C.gene	brown	1.48916	0.978797	0.641859	0.764973	0.550391	0.534876	0.646121
BraA06g017880.3C.gene	brown	0.967983	0.114456	0.0951269	0.0829237	0.236442	0.117621	0.537967
BraA06g017890.3C.gene	brown	0.932048	0.291689	0.317932	0.324292	0.22816	0.116413	0.303669
BraA06g018560.3C.gene	brown	1.22555	0.690237	0.549436	0.744415	0.470757	0.480909	0.129947
BraA06g018570.3C.gene	brown	2.55778	2.11464	2.09232	2.09057	2.00901	1.9834	2.41979
BraA06g018600.3C.gene	brown	1.90281	-0.58269	-0.962912	-0.581071	-0.129291	-0.987398	0.534521
BraA06g018610.3C.gene	brown	1.81877	0.643359	0.549712	0.513566	0.784383	0.366672	0.464114
BraA06g018810.3C.gene	brown	0.86947	-0.40699	-0.610907	-0.418842	-1.29413	-1.11213	0.294426
BraA06g019520.3C.gene	brown	1.71788	1.13988	1.10164	1.16112	1.11299	0.985164	1.32861
BraA06g019540.3C.gene	brown	3.13486	2.81638	2.56483	2.78441	2.39778	2.43674	2.06447
BraA06g019670.3C.gene	brown	0.945339	0.447196	0.396195	0.523582	0.472908	0.445116	0.557093
BraA06g019710.3C.gene	brown	1.42624	0.974954	0.97295	1.0823	0.978983	0.878164	0.715431
BraA06g019720.3C.gene	brown	1.1773	0.539899	0.662429	0.662793	0.782782	0.750763	0.896716
BraA06g019970.3C.gene	brown	0.494424	-0.0986016	-0.0319818	-0.341774	-0.130632	-0.418994	0.276927
BraA06g020000.3C.gene	brown	1.65123	1.16234	0.831344	0.980411	0.389941	0.624966	1.40493
BraA06g020210.3C.gene	brown	1.42619	1.22586	0.953728	1.22843	0.818488	1.02062	1.04584
BraA06g020220.3C.gene	brown	1.55235	0.721648	0.544126	1.17174	1.01274	0.921048	1.16785
BraA06g020450.3C.gene	brown	1.1774	0.357488	0.673862	0.855015	0.699272	0.257654	0.753861
BraA06g021520.3C.gene	brown	0.81068	0.14654	0.142513	0.224762	0.294158	0.334191	0.41931
BraA06g022370.3C.gene	brown	0.539244	0.132644	0.200464	0.189362	-0.017268	-0.662446	-0.234428
BraA06g022900.3C.gene	brown	2.95857	2.63909	2.64011	2.42332	2.37415	2.32439	2.377
BraA06g023050.3C.gene	brown	0.511508	0.0269744	0.0339589	0.0257135	-0.0791396	-0.0321164	-0.250006
BraA06g023060.3C.gene	brown	1.13161	0.72339	0.814857	0.555679	0.751074	0.387578	0.471201
BraA06g023840.3C.gene	brown	1.80682	1.48464	1.23144	1.28815	0.842204	0.862268	1.36714
BraA06g023850.3C.gene	brown	2.84748	2.45455	2.50703	2.3726	2.30664	2.26461	2.30697
BraA06g024130.3C.gene	brown	2.18996	1.47171	1.35094	1.29517	0.723767	0.868897	1.61455
BraA06g024210.3C.gene	brown	1.38191	0.780268	0.663796	0.758246	0.499438	0.559728	0.865084
BraA06g024420.3C.gene	brown	0.449414	-0.134521	-0.231283	-0.146299	-0.129267	-0.227812	0.226129
BraA06g024550.3C.gene	brown	0.548262	0.0602395	0.11892	0.182458	0.0323564	0.0818121	0.0248692
BraA06g025020.3C.gene	brown	1.65954	1.4488	1.19501	1.26499	1.13154	1.03761	1.35016
BraA06g025070.3C.gene	brown	1.68601	1.20342	1.24176	1.21069	1.28506	1.40259	1.76805
BraA06g025140.3C.gene	brown	0.714052	0.135806	-0.109637	0.132756	-0.143766	-0.147753	-0.0402853
BraA06g025280.3C.gene	brown	1.35604	0.85829	0.963356	0.760405	0.999812	1.0369	1.41707
BraA06g025300.3C.gene	brown	2.10851	1.63622	1.56933	1.53314	1.70027	1.54763	1.74767
BraA06g025880.3C.gene	brown	2.29885	1.77806	1.34669	1.48246	1.57953	1.17791	1.42917
BraA06g026370.3C.gene	brown	1.96186	0.576252	-0.193795	-0.261966	-0.177332	-0.259354	0.732266
BraA06g026380.3C.gene	brown	1.21446	0.720753	0.592814	0.0518181	0.949853	0.30483	0.906081
BraA06g026770.3C.gene	brown	1.78738	0.334559	0.00300532	0.31985	0.337934	0.0747891	-0.195566
BraA06g026850.3C.gene	brown	2.48665	1.87117	1.74877	1.58061	1.48182	1.49212	1.77358
BraA06g026930.3C.gene	brown	1.79998	1.37272	1.38217	1.28298	1.27373	1.24741	1.40936
BraA06g027140.3C.gene	brown	0.672655	-0.400435	-0.287166	-0.29784	-0.872982	-0.495742	-0.145806
BraA06g027210.3C.gene	brown	1.51932	0.97956	0.82978	0.867538	0.79341	0.407878	0.364477
BraA06g027250.3C.gene	brown	1.29405	0.586028	0.178164	0.146746	-0.230997	-0.343992	-0.311101
BraA06g027970.3C.gene	brown	0.970015	-0.352616	-0.267112	-0.543277	-0.0725928	-0.707979	0.496639
BraA06g028110.3C.gene	brown	0.563098	-0.125989	-0.668939	0.0696934	-0.152029	-0.104947	0.0377548
BraA06g028460.3C.gene	brown	1.79638	1.22986	1.14671	0.994335	0.816384	0.869999	1.0275
BraA06g028640.3C.gene	brown	1.10221	0.606433	0.565925	0.582331	0.458066	0.598708	0.808427
BraA06g028680.3C.gene	brown	2.0251	1.53707	1.53013	1.45539	1.35096	1.38136	1.66427
BraA06g028780.3C.gene	brown	1.47409	0.544328	0.298418	0.319065	0.584363	0.259095	0.933448
BraA06g028860.3C.gene	brown	1.11862	0.91798	0.68738	0.908483	0.552747	0.613261	1.0672
BraA06g029040.3C.gene	brown	0.590857	-0.205919	-0.261355	-0.21936	-0.404267	-0.445789	-0.15402
BraA06g029110.3C.gene	brown	1.55167	0.839764	0.734697	0.946918	0.841773	0.840347	1.29542
BraA06g029160.3C.gene	brown	0.678758	0.107126	0.158425	0.298295	0.481915	0.0619379	0.667996
BraA06g029250.3C.gene	brown	0.436084	0.255373	0.0323727	0.0521239	-0.142854	-0.230574	-0.0788058
BraA06g029390.3C.gene	brown	0.967545	0.618867	0.580067	0.437534	0.620483	0.545803	0.986802
BraA06g029850.3C.gene	brown	1.09893	0.535647	0.37853	0.540926	-0.596953	0.490879	0.749761
BraA06g029900.3C.gene	brown	1.70222	0.860636	0.872468	0.801439	0.948705	1.04037	1.56887
BraA06g030250.3C.gene	brown	0.943039	0.231298	0.468629	0.256265	0.133251	0.382495	0.755794
BraA06g030600.3C.gene	brown	1.56696	1.07248	1.0672	0.941169	0.925981	0.977782	1.30511
BraA06g030710.3C.gene	brown	1.54872	1.21255	0.731397	0.87131	0.595974	0.748284	1.54164
BraA06g030740.3C.gene	brown	1.76806	1.35589	1.33811	1.29663	1.31723	1.27215	1.34548
BraA06g030840.3C.gene	brown	1.05551	0.50717	0.512894	0.641533	0.556639	0.552509	0.739273
BraA06g031100.3C.gene	brown	1.0629	0.456757	0.464653	0.497374	0.529443	0.400065	0.563504
BraA06g031250.3C.gene	brown	0.965044	0.678121	0.607144	0.374469	0.528007	0.554585	0.737565
BraA06g031540.3C.gene	brown	1.96212	0.559424	0.275214	0.975038	0.510037	-0.675362	0.36161
BraA06g032310.3C.gene	brown	0.925611	0.605822	0.344351	0.362951	-0.010827	0.0488697	0.882508
BraA06g032560.3C.gene	brown	1.0076	0.177864	0.420643	0.582526	0.562071	0.607977	0.944005
BraA06g032840.3C.gene	brown	1.22825	0.865811	0.833985	0.777738	0.685065	0.452575	0.491656
BraA06g032920.3C.gene	brown	0.509636	-0.0160996	0.0831018	0.181351	0.117035	0.201586	0.54084
BraA06g033550.3C.gene	brown	1.41908	1.00587	0.995014	0.955041	0.949007	0.907221	1.19901
BraA06g033730.3C.gene	brown	0.743518	0.191504	0.221755	0.333849	0.0965818	0.293002	0.740191
BraA06g033810.3C.gene	brown	1.49654	0.914973	0.872913	0.789841	0.788086	0.865458	0.885352
BraA06g033820.3C.gene	brown	1.58597	0.965988	0.835947	0.498658	0.843585	0.80518	1.39366
BraA06g033900.3C.gene	brown	1.04088	0.177919	-0.0522879	0.136899	-0.243464	-0.286134	0.451002
BraA06g034050.3C.gene	brown	0.93592	0.630487	0.614577	0.573949	0.367002	0.486041	0.946264
BraA06g034060.3C.gene	brown	1.78118	1.06116	0.977168	1.06717	0.838752	0.864562	1.22324
BraA06g034070.3C.gene	brown	1.19258	0.598651	0.630916	0.574834	0.488156	0.554484	0.609513
BraA06g034210.3C.gene	brown	0.779096	0.442606	0.380921	0.142485	0.32374	0.195159	0.715497
BraA06g034390.3C.gene	brown	2.42051	2.04951	2.00889	1.82945	1.87825	1.87857	2.02548
BraA06g034720.3C.gene	brown	0.916168	0.170189	-0.260984	-0.521082	-0.694313	0.0140061	0.629205
BraA06g034920.3C.gene	brown	1.75447	1.44315	1.39896	1.23948	1.24584	1.37653	1.75584
BraA06g034990.3C.gene	brown	1.15959	0.843372	0.668412	0.939197	0.498281	0.173722	1.07822
BraA06g035080.3C.gene	brown	1.04402	0.412298	0.374731	0.33877	0.061876	0.218186	0.307377
BraA06g035290.3C.gene	brown	0.510153	0.199339	0.0218524	0.00650712	0.0523055	-0.0989616	0.424145
BraA06g035410.3C.gene	brown	0.542635	0.32392	0.103238	0.108316	0.084004	0.033189	0.375051
BraA06g035710.3C.gene	brown	1.73382	0.887217	0.475406	0.482079	0.486555	0.442362	1.15758
BraA06g035920.3C.gene	brown	0.896192	-0.845874	-0.678859	-1.00089	-0.79417	-1.14239	-0.693328
BraA06g035970.3C.gene	brown	1.22279	0.74354	0.708783	0.677604	0.711998	0.567768	1.09188
BraA06g036140.3C.gene	brown	0.953864	-0.363365	0.449622	0.265259	-0.315347	-0.357677	0.167431
BraA06g036240.3C.gene	brown	1.44444	0.967582	0.699582	0.837908	0.574754	0.561339	1.27788
BraA06g036280.3C.gene	brown	2.40099	1.62857	1.48374	1.55346	1.02877	1.2843	1.83795
BraA06g036470.3C.gene	brown	1.07461	-1.79262	-2.12234	-1.89472	-1.48047	-1.89567	0.682463
BraA06g036830.3C.gene	brown	1.48282	1.22226	1.14476	1.07727	1.0646	0.968537	0.870857
BraA06g037360.3C.gene	brown	2.05277	1.50656	1.47932	1.58328	1.50739	1.45386	1.52783
BraA06g037560.3C.gene	brown	0.828068	-0.483201	-0.586828	-0.806236	-0.391518	-1.0299	0.372848
BraA06g037950.3C.gene	brown	0.684716	0.14962	0.0382464	0.222291	-0.687432	0.060344	0.476784
BraA06g038140.3C.gene	brown	0.891099	0.37101	0.235501	0.365234	0.353248	0.24283	0.28717
BraA06g038250.3C.gene	brown	1.05903	-0.658735	-1.08456	0.204339	-1.40057	-1.06398	-0.10856
BraA06g038570.3C.gene	brown	0.636844	0.178749	0.161423	0.162406	0.0849292	-0.11749	-0.271509
BraA06g038580.3C.gene	brown	2.32802	1.9699	1.79338	1.76266	1.50514	1.4585	1.66139
BraA06g038690.3C.gene	brown	1.54534	-0.642628	/	-0.535854	/	-1.6486	0.551547
BraA06g039670.3C.gene	brown	0.944488	0.288719	0.298707	0.309142	0.171814	0.2804	0.251776
BraA06g040030.3C.gene	brown	1.67327	0.60381	0.358025	0.730266	0.351585	0.215891	0.976326
BraA06g040070.3C.gene	brown	0.77957	0.0269758	0.140128	-0.254387	0.076403	-0.611909	0.381446
BraA06g040190.3C.gene	brown	1.86786	1.1551	1.11809	1.0258	0.84439	0.578924	1.66571
BraA06g040400.3C.gene	brown	0.834415	0.0918169	-0.23632	-0.871515	-0.846893	/	/
BraA06g040570.3C.gene	brown	1.82266	1.27853	1.18528	1.2612	1.11355	1.23529	1.29554
BraA06g040600.3C.gene	brown	0.735909	0.223708	0.201027	0.221717	0.171372	0.150408	0.353052
BraA06g040740.3C.gene	brown	0.767374	0.397238	0.386436	0.353895	0.3273	0.154755	0.739118
BraA06g041060.3C.gene	brown	1.22212	0.573683	0.459341	0.539866	0.301899	0.423415	0.709391
BraA06g041260.3C.gene	brown	2.15133	1.73361	1.69209	1.49195	1.42282	1.43413	1.80063
BraA06g041730.3C.gene	brown	1.26069	0.549719	0.691157	0.533045	0.482782	0.833823	0.814415
BraA06g041760.3C.gene	brown	0.849802	0.476591	0.0865521	0.201545	0.0165339	0.195731	0.697851
BraA06g041830.3C.gene	brown	0.881378	0.573408	0.388211	0.517298	0.330431	0.191261	0.42949
BraA06g042060.3C.gene	brown	0.831643	0.511227	0.185666	0.400075	0.630975	0.411448	0.597664
BraA06g042100.3C.gene	brown	1.33604	1.00673	0.503318	0.950337	0.304044	0.0480974	0.218655
BraA06g042300.3C.gene	brown	0.837798	0.24987	0.0593821	0.266911	-0.00943	-0.0294624	0.356718
BraA06g042340.3C.gene	brown	1.42791	1.07282	1.00075	1.07776	0.926418	0.821252	0.950485
BraA06g042520.3C.gene	brown	1.04854	-0.138084	-0.13899	-0.00187222	-0.231747	-0.235266	-1.10056
BraA06g042810.3C.gene	brown	0.652495	-0.230122	-0.115892	-0.0806583	0.0620199	0.0110688	0.616441
BraA06g043030.3C.gene	brown	1.92219	1.21685	1.16525	1.02744	0.915274	0.790994	1.29697
BraA06g043050.3C.gene	brown	1.80552	1.62935	1.36467	1.61776	0.846667	1.08245	1.61807
BraA06g043410.3C.gene	brown	1.77451	1.56406	1.10921	0.790688	0.547656	0.820539	1.84712
BraA06g043490.3C.gene	brown	0.56194	-0.0230237	-0.14451	-0.30917	-0.40487	-0.222016	0.0325822
BraA06g043570.3C.gene	brown	0.438064	-0.0231404	-0.00994425	-0.00233786	0.0948972	-0.107943	0.0764461
BraA06g043730.3C.gene	brown	1.46417	0.927989	0.913277	0.737877	0.918813	0.951394	1.13203
BraA06g043850.3C.gene	brown	1.08217	0.653035	0.524332	0.52846	0.414855	0.517809	0.82259
BraA06g044030.3C.gene	brown	1.07699	-0.0818705	-0.0866571	-0.0826121	-0.0448492	-0.0868577	1.15501
BraA06g044080.3C.gene	brown	1.86877	1.30765	1.18223	1.26079	1.62955	1.19826	1.03517
BraA06g044300.3C.gene	brown	1.68858	1.22108	1.21865	1.07932	1.14718	1.2055	1.40008
BraA06g044430.3C.gene	brown	1.11758	0.548195	0.708185	0.768121	0.688483	0.644467	0.850822
BraA07g000180.3C.gene	brown	1.16318	-0.0481823	0.0460295	0.424988	0.144983	0.0824349	-0.279551
BraA07g000330.3C.gene	brown	1.04758	0.629274	0.616485	0.599392	0.632555	0.733996	1.02874
BraA07g000950.3C.gene	brown	1.66598	1.18289	1.18615	0.956314	1.06842	1.02589	1.27725
BraA07g001130.3C.gene	brown	1.5555	1.18611	1.12605	1.13529	1.04535	1.04382	1.26526
BraA07g001150.3C.gene	brown	0.924057	0.729094	0.508327	0.391111	0.368168	0.436606	0.498931
BraA07g001160.3C.gene	brown	0.740547	0.00116683	-0.0311047	-0.194398	-0.0311733	-0.253849	-0.331499
BraA07g001280.3C.gene	brown	1.72698	0.976092	0.952217	0.948687	0.859294	0.990742	1.02229
BraA07g001340.3C.gene	brown	1.47005	1.08137	0.858209	0.856687	0.770803	0.756461	1.18901
BraA07g001860.3C.gene	brown	0.730564	0.283008	-0.181582	-0.134004	-0.677056	-0.628649	-0.319853
BraA07g002590.3C.gene	brown	2.33159	1.73174	1.82454	1.85148	1.96671	1.9926	2.12176
BraA07g002750.3C.gene	brown	1.82239	1.3786	1.23768	1.32786	1.14005	1.0961	1.42803
BraA07g003040.3C.gene	brown	1.2065	0.754842	0.774884	0.657237	0.560625	0.704722	0.98561
BraA07g003300.3C.gene	brown	0.584839	0.167499	0.130463	0.297029	0.124222	-0.0054069	0.452323
BraA07g003410.3C.gene	brown	1.01692	0.502103	0.633564	0.640562	0.50601	0.546111	0.900056
BraA07g003450.3C.gene	brown	0.645219	-0.135063	-0.245704	-0.0926743	-0.815603	-0.337116	0.166918
BraA07g003770.3C.gene	brown	0.69203	0.125267	-0.0197072	-0.0248258	0.0482417	-0.0513597	-0.24597
BraA07g003780.3C.gene	brown	2.3292	1.88215	1.89475	1.6523	1.70502	1.90476	2.1962
BraA07g004900.3C.gene	brown	1.93763	0.957388	0.827045	1.35343	1.38409	1.11594	1.39782
BraA07g005060.3C.gene	brown	1.10373	0.529475	0.491134	0.346107	0.418876	0.285465	0.524749
BraA07g005550.3C.gene	brown	1.81118	1.21383	1.18797	1.26121	1.21097	1.207	1.35069
BraA07g006020.3C.gene	brown	1.05203	0.495268	0.338229	0.469893	0.481704	0.279646	0.523292
BraA07g007580.3C.gene	brown	1.22754	0.779815	0.724158	0.668729	0.819894	0.886086	1.2177
BraA07g007990.3C.gene	brown	1.01544	0.376953	0.255994	0.108741	0.154708	0.119584	0.71326
BraA07g008340.3C.gene	brown	0.674112	0.331644	0.221889	0.399525	0.169434	0.0525862	0.534049
BraA07g008590.3C.gene	brown	2.19793	1.76831	1.67904	1.55142	1.86926	1.57688	1.85253
BraA07g008690.3C.gene	brown	2.64314	1.1872	1.81544	1.673	1.44372	1.77459	2.21666
BraA07g008820.3C.gene	brown	1.0114	0.226597	-0.265269	-0.0873887	-0.525068	-0.431563	0.384935
BraA07g008830.3C.gene	brown	1.82123	1.21066	1.18443	1.06038	1.01829	1.125	1.31715
BraA07g009090.3C.gene	brown	0.587543	0.0453076	0.0820052	0.26745	0.0287382	-0.0978406	0.28133
BraA07g009310.3C.gene	brown	0.684724	-1.71914	-1.21099	-1.5064	-1.93598	/	0.466975
BraA07g009330.3C.gene	brown	1.67721	1.22765	1.15623	1.1853	0.98192	0.991344	1.37219
BraA07g009470.3C.gene	brown	1.35124	0.995816	0.997896	0.768423	0.985561	1.04081	1.4049
BraA07g009790.3C.gene	brown	0.530697	0.0667018	0.178945	0.0267764	0.0903461	0.0319725	0.0975167
BraA07g010930.3C.gene	brown	1.67527	1.25463	1.2189	1.24624	1.25088	1.44117	1.66577
BraA07g010980.3C.gene	brown	1.54279	0.877187	0.895654	1.09161	0.847268	0.908409	1.11581
BraA07g011080.3C.gene	brown	0.658747	0.149704	0.0588712	0.229225	0.119367	0.187367	0.350091
BraA07g011370.3C.gene	brown	1.53126	1.0852	0.884577	0.996432	0.795773	0.885301	1.36667
BraA07g011460.3C.gene	brown	1.44	1.08653	0.953467	0.979731	0.813872	0.907658	1.09727
BraA07g011500.3C.gene	brown	0.467264	-0.299478	0.117734	-0.404011	-0.248869	-0.426516	0.101257
BraA07g011830.3C.gene	brown	2.18294	1.71363	1.72396	1.68068	1.67227	1.71224	1.9204
BraA07g011870.3C.gene	brown	1.36528	1.01901	1.07132	1.11437	0.922637	0.947751	1.14091
BraA07g011940.3C.gene	brown	0.876206	0.382805	0.317992	0.272688	0.475306	0.272567	0.566431
BraA07g012090.3C.gene	brown	1.32693	0.724166	0.857581	0.772987	0.934074	0.710659	1.24351
BraA07g012260.3C.gene	brown	0.32836	-0.0624156	-0.215187	-0.0462028	0.0138235	-0.232534	0.179045
BraA07g012410.3C.gene	brown	1.52317	0.512873	0.664666	1.02001	0.897261	0.665608	1.3392
BraA07g013020.3C.gene	brown	1.47509	1.08271	0.994351	0.940234	0.81538	0.763173	0.948209
BraA07g013050.3C.gene	brown	0.51871	-0.178024	-0.244707	-0.117191	-0.410005	-0.0141531	-0.107865
BraA07g013440.3C.gene	brown	0.847704	0.496313	0.337735	0.369374	0.20065	0.337433	0.663562
BraA07g013480.3C.gene	brown	1.04868	0.757242	0.468337	0.604947	0.0607607	0.251192	0.818903
BraA07g013660.3C.gene	brown	1.29266	0.637982	0.504723	0.682573	0.45481	0.554567	0.872668
BraA07g013810.3C.gene	brown	0.818948	0.335665	0.365161	0.308796	0.289324	0.353792	0.649739
BraA07g014210.3C.gene	brown	0.602657	-0.110806	-0.0952268	-0.151299	-0.228556	-0.177688	0.196516
BraA07g014270.3C.gene	brown	1.90277	0.401145	0.154656	0.400793	-0.0599405	-0.156533	0.152915
BraA07g014710.3C.gene	brown	1.63411	0.674454	0.935722	0.71979	0.985294	0.864364	1.19724
BraA07g015170.3C.gene	brown	2.53108	1.75807	1.54642	1.67572	1.43226	1.34138	1.66078
BraA07g015790.3C.gene	brown	2.50992	2.33178	2.13936	2.1059	1.91692	1.95981	2.05844
BraA07g015800.3C.gene	brown	1.08763	0.329791	0.456314	0.76349	0.190759	0.311703	0.639644
BraA07g015910.3C.gene	brown	1.74092	0.597612	0.401188	1.13526	-0.0428065	-0.454068	-0.377888
BraA07g016220.3C.gene	brown	0.908295	0.547962	0.190889	0.144463	-0.00820882	-0.142099	0.38089
BraA07g016580.3C.gene	brown	0.77403	-0.0281674	-0.155914	-0.217155	-0.392556	-0.640256	-0.15984
BraA07g016610.3C.gene	brown	1.1733	0.215397	-0.130015	0.00661634	-0.940497	-0.806198	-0.944234
BraA07g016640.3C.gene	brown	1.10096	0.780845	0.539861	0.704585	0.732228	0.45089	0.464788
BraA07g016790.3C.gene	brown	0.552282	0.0904382	-0.190663	0.214384	-1.55845	-0.254084	0.359077
BraA07g016830.3C.gene	brown	0.769368	0.537906	0.19343	0.434671	0.1347	-0.131694	0.284834
BraA07g017040.3C.gene	brown	1.44897	0.85806	0.921262	0.917472	0.854515	1.09281	1.43929
BraA07g017060.3C.gene	brown	1.72505	1.21528	1.16998	1.15965	1.25022	1.17237	1.48692
BraA07g017430.3C.gene	brown	0.435627	-0.203878	-0.225789	-0.346444	-0.261397	-0.112558	0.272611
BraA07g017450.3C.gene	brown	0.716152	-0.065731	-0.332158	0.0392921	-0.764598	-0.867435	-0.306402
BraA07g017520.3C.gene	brown	1.63847	0.891527	0.946172	0.699729	0.781088	0.901226	1.07533
BraA07g017660.3C.gene	brown	0.941201	0.257026	0.171081	0.152839	0.161667	0.104526	0.266533
BraA07g018210.3C.gene	brown	1.91578	1.02057	0.7545	0.712074	0.732751	0.665848	1.21696
BraA07g018230.3C.gene	brown	1.09061	0.728437	0.501798	0.656273	0.837359	0.622107	0.933155
BraA07g018360.3C.gene	brown	0.547345	0.180241	0.124689	0.0315093	0.126513	-4.1982e-06	0.336137
BraA07g018580.3C.gene	brown	1.82991	0.17375	0.212118	-0.0901649	-0.860043	-0.654895	0.110764
BraA07g018650.3C.gene	brown	0.766331	0.206383	0.209443	0.221902	0.128601	0.214635	0.507071
BraA07g019230.3C.gene	brown	1.60899	0.980087	1.15208	1.31953	1.29826	1.2442	1.61399
BraA07g019250.3C.gene	brown	1.71917	1.25577	0.73326	1.21283	0.567489	0.215703	0.89506
BraA07g019500.3C.gene	brown	1.38665	0.959656	0.917605	0.709921	0.604523	0.528195	0.993182
BraA07g019510.3C.gene	brown	3.74875	3.30284	3.11192	3.08381	2.84295	2.8032	3.22897
BraA07g019700.3C.gene	brown	1.41177	0.946824	0.811892	0.8116	0.734862	0.88555	1.26418
BraA07g019970.3C.gene	brown	0.735413	-0.118441	-0.584179	-0.0789496	-0.867302	-0.686254	-0.203465
BraA07g020040.3C.gene	brown	0.509377	-0.0961653	-0.338536	-0.549009	-0.604172	-0.489595	0.574923
BraA07g020050.3C.gene	brown	0.770109	-0.08677	-0.443487	-0.330421	-0.157475	-0.239619	0.691591
BraA07g020160.3C.gene	brown	0.901054	0.449811	0.425259	0.339982	0.569162	0.370915	0.872461
BraA07g020240.3C.gene	brown	1.05482	0.41994	0.33916	0.350524	0.324391	0.0858085	0.111144
BraA07g020350.3C.gene	brown	1.44571	-0.400978	-0.379705	-0.204494	-0.813964	-0.392367	0.659878
BraA07g020370.3C.gene	brown	0.899038	0.54227	0.496845	0.57385	0.490925	0.257569	0.602091
BraA07g020400.3C.gene	brown	1.68627	1.01825	0.872513	1.0689	0.639436	0.574104	0.839867
BraA07g020550.3C.gene	brown	1.54804	1.09144	1.05365	0.871704	0.942088	1.01911	1.37625
BraA07g020800.3C.gene	brown	1.69791	1.17977	1.14163	1.37601	1.22294	1.20839	1.16587
BraA07g020820.3C.gene	brown	1.94412	1.40549	1.33937	1.27459	1.18134	1.19706	1.42255
BraA07g021120.3C.gene	brown	1.35787	0.763934	0.669076	0.688159	0.652732	0.494657	0.862107
BraA07g021280.3C.gene	brown	2.2868	1.68804	1.68478	1.54473	1.52091	1.54924	1.6868
BraA07g021370.3C.gene	brown	1.82413	1.49692	1.48358	1.32668	1.30024	1.22514	1.24087
BraA07g021470.3C.gene	brown	1.70263	1.09894	1.013	0.775995	0.82771	0.825284	1.01437
BraA07g021740.3C.gene	brown	0.417891	0.080682	0.0113897	0.168213	0.0306804	0.0727323	-0.196688
BraA07g021800.3C.gene	brown	2.18381	1.36064	1.18871	1.34773	1.01673	0.82559	1.23614
BraA07g021930.3C.gene	brown	0.451501	0.174497	-0.0203559	0.0231361	-0.10157	-0.198944	0.26961
BraA07g021980.3C.gene	brown	1.02772	0.585037	0.46515	0.474255	0.365268	0.292056	0.430701
BraA07g022140.3C.gene	brown	1.06114	-0.152291	0.101038	-0.413103	-0.305781	0.220621	1.1542
BraA07g022560.3C.gene	brown	1.72128	0.762771	0.554209	0.521012	-0.118286	0.0667491	0.956416
BraA07g022830.3C.gene	brown	0.671669	0.350489	0.0737083	0.272059	0.356604	-0.174894	0.362954
BraA07g022880.3C.gene	brown	1.76976	0.632945	0.522411	0.58191	-0.317865	0.232423	0.848305
BraA07g022940.3C.gene	brown	0.693034	0.308698	0.287519	0.198776	0.286662	0.299149	0.658223
BraA07g023950.3C.gene	brown	1.83611	1.30486	1.25297	1.16581	1.13698	1.19716	1.54629
BraA07g023990.3C.gene	brown	0.51943	-0.292829	-0.379047	-0.169899	-0.0202674	-0.0490477	0.361172
BraA07g024040.3C.gene	brown	2.19355	1.81928	1.74603	1.78765	1.61794	1.60234	1.41031
BraA07g024080.3C.gene	brown	2.02028	0.791029	0.706623	0.562123	0.734911	0.692113	1.34468
BraA07g024380.3C.gene	brown	1.93179	1.36703	1.37589	1.08137	1.16321	1.22718	1.5718
BraA07g024460.3C.gene	brown	1.9498	1.1156	1.15465	1.05266	1.02963	1.14738	1.54702
BraA07g024680.3C.gene	brown	0.617156	0.271474	0.239405	0.227654	0.0596934	0.0381866	0.170379
BraA07g024840.3C.gene	brown	1.65499	1.38057	1.34063	1.13302	1.10892	1.1114	1.19996
BraA07g024850.3C.gene	brown	1.00732	0.354499	0.375332	0.461942	0.524984	0.330815	0.73896
BraA07g025120.3C.gene	brown	3.02206	2.47684	2.43312	2.46387	2.28473	2.33195	2.55783
BraA07g025260.3C.gene	brown	2.07015	1.71749	1.69611	1.46104	1.57073	1.63954	1.85927
BraA07g025270.3C.gene	brown	0.519343	0.0614419	0.0748231	-0.0460177	-0.0302914	-0.058845	0.129907
BraA07g025310.3C.gene	brown	1.25797	0.505228	0.218119	0.562261	0.454151	0.236635	0.863765
BraA07g025400.3C.gene	brown	2.55323	1.27397	0.751846	1.23663	0.517644	0.160426	2.04937
BraA07g025550.3C.gene	brown	1.45531	0.958557	0.833557	1.04906	0.72357	0.731696	1.28505
BraA07g025970.3C.gene	brown	0.797716	0.347838	-0.10169	-0.0251653	-0.61437	-0.635193	0.171805
BraA07g026020.3C.gene	brown	0.740031	0.249222	0.0595961	0.0873312	0.0978955	0.0646767	0.413662
BraA07g026620.3C.gene	brown	2.67213	2.20123	2.00153	2.12998	1.817	1.81529	2.10732
BraA07g026710.3C.gene	brown	1.34121	0.910837	0.873421	0.843336	0.667124	0.74862	0.972504
BraA07g027260.3C.gene	brown	0.75806	-0.250653	-0.716236	-0.34172	-0.581224	-0.915178	-0.425778
BraA07g027880.3C.gene	brown	1.42055	0.887763	0.894311	0.690553	0.885594	0.803813	1.17405
BraA07g027890.3C.gene	brown	1.54581	1.07625	1.04489	0.952215	0.898433	0.953576	1.0875
BraA07g027920.3C.gene	brown	1.49562	1.2046	0.890837	0.817006	0.747237	0.816825	1.20787
BraA07g027930.3C.gene	brown	0.61306	-0.0947659	-0.128906	-0.00679604	-0.176402	-0.0904869	0.405607
BraA07g028490.3C.gene	brown	1.44797	0.826775	0.713072	0.808443	0.913374	0.765812	0.610827
BraA07g028620.3C.gene	brown	2.44187	1.9711	1.97907	1.83201	1.77745	1.73451	2.16428
BraA07g028680.3C.gene	brown	0.991346	0.438799	0.481755	0.472095	0.524792	0.437412	0.887622
BraA07g028800.3C.gene	brown	1.91148	1.51105	1.4386	1.45729	1.51832	1.47503	1.70611
BraA07g029080.3C.gene	brown	2.9588	2.44959	1.82814	1.5638	0.879114	1.1759	2.12151
BraA07g029100.3C.gene	brown	0.844407	0.595662	0.530688	0.400327	0.427292	0.436409	0.874773
BraA07g029340.3C.gene	brown	0.455038	-0.101611	0.0411644	-0.156518	-0.214793	-0.14705	0.354638
BraA07g029530.3C.gene	brown	0.534356	-0.0132144	0.0972349	0.152984	-0.0223625	-0.0488163	0.252352
BraA07g029650.3C.gene	brown	0.991706	0.574455	0.559043	0.356832	0.54998	0.565715	0.982996
BraA07g030000.3C.gene	brown	1.39015	0.620327	0.0604124	-2.09956	-1.63941	-2.11175	-1.18636
BraA07g030010.3C.gene	brown	1.05182	0.0285715	-0.491741	/	/	/	/
BraA07g030300.3C.gene	brown	2.44906	1.97916	1.93816	1.75732	1.7745	1.93698	2.24409
BraA07g030490.3C.gene	brown	0.904671	-0.575223	-0.64488	-0.0303685	-0.417709	-0.668674	0.223221
BraA07g030500.3C.gene	brown	0.793163	0.274307	0.172621	0.354747	0.179534	0.323775	0.359849
BraA07g030750.3C.gene	brown	2.05578	1.30857	1.39563	1.14367	1.28356	1.31751	2.09304
BraA07g030850.3C.gene	brown	1.16354	0.0149499	0.24971	0.370945	0.124035	0.388019	1.06922
BraA07g030920.3C.gene	brown	0.907719	0.393815	0.188004	0.521794	0.24943	-0.167698	0.625845
BraA07g031200.3C.gene	brown	1.50012	0.494896	0.555958	0.435887	0.460039	0.425454	0.985667
BraA07g031360.3C.gene	brown	1.38137	0.748996	0.735662	1.02491	0.855899	0.855407	1.37235
BraA07g031580.3C.gene	brown	1.27045	0.857284	0.670691	0.658288	0.477523	0.780916	1.17926
BraA07g031690.3C.gene	brown	1.19977	1.04115	0.834451	0.971279	0.67709	0.68788	0.699092
BraA07g031870.3C.gene	brown	1.33311	0.589734	0.449597	0.328294	0.547277	0.277178	0.872124
BraA07g032190.3C.gene	brown	0.844173	0.265979	0.218114	0.188296	0.132783	0.0445671	0.457939
BraA07g032610.3C.gene	brown	0.824681	0.592102	0.572313	0.372038	0.135649	0.417136	0.403711
BraA07g032750.3C.gene	brown	0.607268	-0.0217455	-0.00857647	-0.203356	-0.200606	-0.00665358	0.584797
BraA07g032790.3C.gene	brown	1.35423	0.761431	0.710807	0.625604	0.716471	0.822674	1.04093
BraA07g032900.3C.gene	brown	1.27217	0.769662	0.764379	0.61855	0.856804	0.788065	0.760908
BraA07g033650.3C.gene	brown	1.23522	0.716707	0.628175	0.94405	0.465143	0.431854	0.607129
BraA07g033700.3C.gene	brown	2.75214	2.39152	2.3068	2.14652	2.01114	2.06066	2.18086
BraA07g033760.3C.gene	brown	0.914287	0.518838	-0.189367	0.00567775	-1.76499	-0.440746	-0.861803
BraA07g033830.3C.gene	brown	1.0632	0.702437	0.175714	0.562327	0.370421	-0.103782	0.442016
BraA07g034140.3C.gene	brown	1.50355	0.977736	1.02286	1.00984	0.895878	0.884442	1.03839
BraA07g034780.3C.gene	brown	1.6542	0.754044	1.04809	1.32804	1.05597	1.36468	1.48813
BraA07g034840.3C.gene	brown	1.11744	0.567333	0.697318	0.702577	0.589773	0.667098	0.932099
BraA07g035240.3C.gene	brown	1.37698	0.766432	0.792317	0.667855	0.448657	0.674991	0.953529
BraA07g035400.3C.gene	brown	0.969987	0.260913	0.177642	0.262058	0.296559	0.234332	0.408316
BraA07g035470.3C.gene	brown	2.15926	1.36147	1.42191	1.24071	1.09434	0.861641	1.61447
BraA07g035520.3C.gene	brown	2.19227	1.32139	1.33376	1.37272	1.07179	1.01347	1.38505
BraA07g035640.3C.gene	brown	1.04799	0.409876	0.016027	0.165793	0.0129377	-0.250941	0.358883
BraA07g035710.3C.gene	brown	1.48915	-0.362014	-0.168857	0.226759	0.25959	-0.200367	0.471075
BraA07g035840.3C.gene	brown	1.19282	0.796594	0.729995	0.719323	0.736554	0.595286	0.714347
BraA07g036130.3C.gene	brown	1.52461	1.16614	1.01776	1.21119	0.609628	0.726189	1.06939
BraA07g036440.3C.gene	brown	0.895844	0.502264	0.239612	0.30925	0.0283996	-0.10516	0.428848
BraA07g036510.3C.gene	brown	1.09208	0.45195	0.288005	0.291989	0.131266	0.176476	0.502567
BraA07g036640.3C.gene	brown	1.11345	-0.704093	-0.877273	-0.0773415	-0.363167	-1.60848	0.494202
BraA07g036820.3C.gene	brown	0.625748	-0.110085	-0.0266741	0.0160314	0.112389	-0.0744045	0.199816
BraA07g036860.3C.gene	brown	1.70117	1.18268	0.882428	0.972136	1.50927	1.0876	1.15122
BraA07g036910.3C.gene	brown	1.69241	0.844931	0.704088	0.895603	0.79197	0.970208	1.46984
BraA07g036960.3C.gene	brown	3.30156	3.02982	2.78319	2.42618	2.37096	2.61857	2.84498
BraA07g037000.3C.gene	brown	0.596398	-0.0920479	0.0257678	0.245899	0.245782	0.249777	0.35088
BraA07g037300.3C.gene	brown	2.00117	1.65947	1.57716	1.56738	1.44598	1.52601	1.5767
BraA07g037380.3C.gene	brown	1.83177	1.29432	1.09299	1.2092	0.905309	0.924992	1.35749
BraA07g037480.3C.gene	brown	1.89835	-1.22495	/	-0.0335704	-0.659531	-0.795918	0.693541
BraA07g037510.3C.gene	brown	0.595041	0.195473	0.102967	0.171188	-0.0421974	0.0247501	0.242031
BraA07g037640.3C.gene	brown	1.5611	0.283596	0.114974	0.313676	0.0923422	0.0805869	0.89788
BraA07g038050.3C.gene	brown	1.36421	0.473792	0.250074	0.530472	0.314546	-0.0136734	0.652926
BraA07g038240.3C.gene	brown	0.83558	-0.397554	-1.02276	-0.570378	-0.878682	-0.904557	-0.269673
BraA07g038300.3C.gene	brown	0.491569	-0.0723159	0.174859	0.0606591	0.0467782	0.198618	0.0913263
BraA07g038340.3C.gene	brown	1.04781	-0.550569	-1.65599	0.440371	-0.0558055	-0.835424	0.997472
BraA07g038350.3C.gene	brown	0.495034	-0.0685567	-0.667455	-0.0818649	-0.110655	-0.968918	0.183611
BraA07g038410.3C.gene	brown	0.593474	-0.135339	-0.00640742	-0.142657	0.162043	-0.138303	0.123683
BraA07g038720.3C.gene	brown	0.875075	0.397247	0.422687	0.475856	0.362711	0.34057	0.441442
BraA07g038830.3C.gene	brown	1.22079	0.49254	0.669411	0.588241	0.835097	0.449589	1.04577
BraA07g038940.3C.gene	brown	2.90455	2.50474	2.4937	2.40808	2.30199	2.32547	2.59042
BraA07g039350.3C.gene	brown	1.27998	/	-1.21065	-1.52278	-0.792743	-0.836	0.593854
BraA07g039570.3C.gene	brown	2.7964	2.33112	2.40348	2.11072	2.0552	2.1939	2.42056
BraA07g040110.3C.gene	brown	1.86073	1.40319	1.35565	1.16531	1.08479	0.993771	1.24177
BraA07g040330.3C.gene	brown	1.47119	0.701175	0.540717	0.478119	0.800289	0.731083	0.699635
BraA07g040530.3C.gene	brown	1.81088	0.605368	0.476674	0.369128	0.148926	0.293988	0.899269
BraA07g040900.3C.gene	brown	0.895721	0.735705	0.334028	0.487405	0.534291	0.233561	0.361376
BraA07g040940.3C.gene	brown	0.379322	-0.144187	-0.284977	-0.345058	-0.192067	-0.325129	0.490768
BraA07g040950.3C.gene	brown	1.72586	1.35171	1.33443	1.22467	1.27416	1.22606	1.22904
BraA07g041130.3C.gene	brown	1.10082	0.502797	0.673563	0.499973	0.577115	0.696313	0.844869
BraA07g041140.3C.gene	brown	2.73385	2.05662	1.87333	1.78042	1.61276	1.80226	2.00757
BraA07g041340.3C.gene	brown	0.598971	-1.17262	-1.03074	-1.21671	-0.904888	/	0.452832
BraA07g041990.3C.gene	brown	0.710537	0.103673	0.021812	0.150979	0.291558	0.0832743	0.631847
BraA07g042750.3C.gene	brown	0.826762	-1.15359	-1.3559	-0.84576	-2.17553	-4.11163	0.304119
BraA07g042800.3C.gene	brown	1.09448	0.616827	0.622041	0.613881	0.748979	0.404817	0.931363
BraA07g042910.3C.gene	brown	1.36463	0.909912	0.952655	0.804938	0.817899	0.805888	0.776064
BraA07g043050.3C.gene	brown	1.86087	0.640081	0.688701	0.625897	0.41997	0.332155	1.29909
BraA07g043210.3C.gene	brown	1.8098	1.44495	1.43236	1.31766	1.33257	1.26712	1.31102
BraA08g000400.3C.gene	brown	0.881703	-0.729182	-0.829642	-0.790944	-0.951231	-0.40101	-0.543604
BraA08g000700.3C.gene	brown	0.965627	0.585422	0.457174	0.606396	0.542971	0.473854	0.71415
BraA08g001350.3C.gene	brown	0.843866	-0.288762	-0.426634	-0.201871	-0.166227	-0.708615	0.0336459
BraA08g001380.3C.gene	brown	0.974315	0.922597	0.694759	0.528997	0.373924	0.568162	0.939879
BraA08g001640.3C.gene	brown	1.64377	0.948989	0.958866	1.06463	0.93841	0.951331	1.50301
BraA08g002230.3C.gene	brown	1.17343	0.731761	0.61098	0.797925	0.485473	0.541076	0.85
BraA08g002340.3C.gene	brown	1.18865	0.57329	0.472416	0.925724	0.359483	0.0234013	0.15031
BraA08g002820.3C.gene	brown	0.708611	0.183346	0.195066	0.264508	0.310968	0.203553	0.642033
BraA08g002890.3C.gene	brown	0.396784	-0.253598	-0.067847	-0.102036	0.0522909	-0.206356	0.10784
BraA08g003090.3C.gene	brown	0.964148	0.713113	0.310693	0.544129	0.0668355	0.0919786	0.700503
BraA08g003100.3C.gene	brown	0.316549	0.0226935	-0.0206265	-0.0458912	-0.223926	-0.0862375	-0.120701
BraA08g003420.3C.gene	brown	1.11208	0.563941	0.498481	0.443268	0.243218	0.464078	0.872368
BraA08g003440.3C.gene	brown	0.791694	-0.0271511	-0.00246815	-0.0114017	-0.0856066	0.130938	0.661202
BraA08g003450.3C.gene	brown	1.40643	0.84299	1.1048	1.02264	0.906314	0.946177	1.44673
BraA08g003580.3C.gene	brown	1.3094	0.945882	0.757797	1.09101	0.668121	0.756438	1.36706
BraA08g003730.3C.gene	brown	1.52457	-0.697824	/	/	/	/	/
BraA08g003750.3C.gene	brown	0.645351	0.0710515	-0.0957466	0.0111917	0.0997493	-0.168294	0.0900751
BraA08g003840.3C.gene	brown	2.16509	1.61821	1.64291	1.51859	1.4989	1.26287	1.36761
BraA08g004020.3C.gene	brown	1.12035	0.852781	0.397576	0.496899	0.383889	0.0889373	0.790443
BraA08g004380.3C.gene	brown	1.29706	0.845091	0.785695	0.699112	0.652086	0.579227	0.899739
BraA08g004460.3C.gene	brown	2.62774	2.24872	2.16613	2.07448	1.90181	1.91416	2.18455
BraA08g004950.3C.gene	brown	1.35583	0.940872	0.573272	0.716031	0.273271	0.372382	0.57582
BraA08g005070.3C.gene	brown	1.76278	0.898792	0.722744	0.807655	1.082	0.613621	0.778288
BraA08g005220.3C.gene	brown	1.36781	1.01243	0.914736	0.748013	0.871633	0.912281	1.37211
BraA08g005300.3C.gene	brown	0.49342	0.083051	0.0733682	-0.016003	-0.0738866	-0.160031	0.152005
BraA08g006200.3C.gene	brown	2.29309	1.76504	1.97987	1.86848	1.90724	1.8307	2.17948
BraA08g006830.3C.gene	brown	1.7125	1.32564	1.22479	1.17284	0.996956	1.03875	1.51386
BraA08g006880.3C.gene	brown	0.871589	0.643392	0.585284	0.484563	0.510633	0.288624	0.817046
BraA08g007430.3C.gene	brown	1.88451	1.13252	0.955038	1.0075	1.22547	0.981627	1.55695
BraA08g008430.3C.gene	brown	0.921071	0.684506	0.392491	0.679292	0.067655	0.257759	0.513257
BraA08g008590.3C.gene	brown	3.03307	2.73132	2.66991	2.59388	2.50206	2.39917	2.50224
BraA08g009230.3C.gene	brown	2.95939	2.55391	2.42504	2.51285	2.41592	2.28972	2.44845
BraA08g009680.3C.gene	brown	1.75086	1.26199	0.836859	1.02906	0.700253	0.542206	0.831452
BraA08g010020.3C.gene	brown	0.450554	0.00894336	-0.106141	0.0521849	-0.00243787	-0.264424	0.0821179
BraA08g010080.3C.gene	brown	0.976396	0.0768683	0.375039	0.315933	0.250411	0.158681	0.878811
BraA08g010180.3C.gene	brown	1.84599	1.44172	1.44708	1.40571	1.41355	1.37905	1.67444
BraA08g010250.3C.gene	brown	1.06723	0.435291	0.512185	0.137735	0.596133	0.228929	-0.174227
BraA08g011230.3C.gene	brown	2.10125	1.53737	1.33541	1.37372	1.26781	1.21049	1.40081
BraA08g011420.3C.gene	brown	1.21173	0.759743	0.765064	0.615932	0.883141	0.785298	1.18879
BraA08g011910.3C.gene	brown	1.50908	0.829225	0.595056	1.1459	0.395613	0.56168	1.06777
BraA08g012130.3C.gene	brown	2.38134	2.12796	1.77547	1.64931	1.57374	1.63281	1.89975
BraA08g012500.3C.gene	brown	2.43034	2.11039	2.08592	1.89787	1.77246	1.91532	2.06021
BraA08g012790.3C.gene	brown	0.573829	0.0614623	0.294177	0.351804	0.00807672	0.29935	0.28685
BraA08g012820.3C.gene	brown	1.8632	1.05192	1.15555	1.17505	1.3956	1.19739	1.88789
BraA08g013250.3C.gene	brown	2.32176	1.86218	1.84139	1.84942	1.77217	1.743	2.02924
BraA08g013500.3C.gene	brown	0.584228	0.190218	0.201163	0.00279105	0.15961	-0.139586	0.223721
BraA08g013990.3C.gene	brown	1.56964	1.11063	1.08955	1.04484	1.00134	1.04211	1.31232
BraA08g014510.3C.gene	brown	1.01621	-0.279808	-0.216102	-0.207784	-0.226029	-0.273669	0.623193
BraA08g014690.3C.gene	brown	1.02251	0.757434	0.651119	0.595038	0.541043	0.544448	0.868473
BraA08g014740.3C.gene	brown	1.28268	0.61647	0.453071	0.376155	0.718105	0.298902	0.581277
BraA08g014880.3C.gene	brown	1.47812	0.977763	0.936174	1.10173	0.922267	0.956432	1.26899
BraA08g014900.3C.gene	brown	1.24644	0.827331	0.801798	0.896659	0.777974	0.697564	1.21048
BraA08g015000.3C.gene	brown	0.490653	-0.0142904	-0.334603	-0.134819	-0.390877	-0.727415	0.489041
BraA08g015220.3C.gene	brown	0.88193	0.129968	0.0876643	0.561372	0.134234	0.0391836	0.82185
BraA08g015580.3C.gene	brown	1.16448	0.932448	0.896089	0.797753	0.68763	0.666291	0.721409
BraA08g015590.3C.gene	brown	1.39875	0.0403655	-0.335386	-0.382578	-0.246199	-0.313335	-0.566218
BraA08g015620.3C.gene	brown	1.71096	1.15638	1.19808	1.47664	1.20123	1.22222	1.71725
BraA08g016120.3C.gene	brown	0.591357	0.142956	-0.00723977	0.099984	-0.173127	-0.377598	0.435351
BraA08g016210.3C.gene	brown	1.3864	0.798185	0.900127	0.665743	0.789273	0.848528	1.26872
BraA08g016300.3C.gene	brown	1.44137	0.859179	0.840917	0.887525	1.14084	0.814432	0.781839
BraA08g016420.3C.gene	brown	0.504457	0.133111	0.0758832	0.08552	0.0938007	0.054822	0.27295
BraA08g016450.3C.gene	brown	1.2069	0.699232	0.647097	0.635467	0.657206	0.604267	0.940018
BraA08g016590.3C.gene	brown	2.06203	1.63151	1.6132	1.50825	1.45253	1.29342	1.55126
BraA08g017280.3C.gene	brown	1.31755	0.880753	0.841259	0.881683	0.801336	0.87113	0.895093
BraA08g017540.3C.gene	brown	0.707457	0.0774984	-0.184131	-0.247075	-0.246446	-0.394103	-0.0522035
BraA08g017570.3C.gene	brown	0.646138	0.0311815	0.0913914	0.166396	0.409799	0.198565	-0.0455414
BraA08g017590.3C.gene	brown	1.19716	0.96673	0.215205	0.304522	-0.115376	-0.144967	0.775704
BraA08g017860.3C.gene	brown	1.12674	0.567955	0.430877	0.420028	0.40354	0.352461	0.727529
BraA08g017870.3C.gene	brown	1.16306	0.680341	0.543802	0.507217	0.482455	0.513166	0.653053
BraA08g017940.3C.gene	brown	0.853272	0.409771	0.264185	0.127607	0.297395	0.152318	0.612478
BraA08g018490.3C.gene	brown	0.871253	-1.11336	/	-0.845486	/	/	/
BraA08g018520.3C.gene	brown	0.795072	0.168578	0.128686	0.192079	0.130574	0.0415722	0.171709
BraA08g018530.3C.gene	brown	1.46305	1.00936	0.980308	1.03106	1.19275	0.98515	1.03292
BraA08g018590.3C.gene	brown	2.34831	1.71727	1.61242	1.41679	1.49986	1.45395	1.92305
BraA08g018600.3C.gene	brown	0.771733	0.0706355	-0.405407	-0.198704	-0.89634	-0.706792	0.0428034
BraA08g018680.3C.gene	brown	0.498094	-0.0731286	0.0393135	0.217669	-0.0293942	-0.0103152	0.163737
BraA08g018840.3C.gene	brown	1.34951	1.15127	1.04139	0.861766	0.680507	0.64628	0.928825
BraA08g018890.3C.gene	brown	1.89524	1.2752	1.27284	1.26939	1.19261	1.1261	1.6304
BraA08g018900.3C.gene	brown	0.568787	0.179612	-0.0475892	0.111337	-0.105768	-0.244488	0.0151958
BraA08g018910.3C.gene	brown	1.61379	0.920009	0.963757	0.718447	0.9039	0.979824	0.95362
BraA08g019130.3C.gene	brown	1.60923	0.873807	1.05436	1.16709	1.13275	1.03172	1.58367
BraA08g019180.3C.gene	brown	2.45032	2.02944	1.92378	2.09429	1.72114	1.86263	1.82936
BraA08g019350.3C.gene	brown	0.680529	0.508359	0.227582	0.296343	0.0607528	-0.0383807	0.410356
BraA08g019370.3C.gene	brown	1.18442	0.739898	0.515154	0.462546	0.388075	0.274247	0.771773
BraA08g019720.3C.gene	brown	0.694001	0.0357661	-0.30289	0.170343	-0.17474	-0.0834866	-0.470616
BraA08g019740.3C.gene	brown	0.481685	0.207426	-0.183299	0.186656	-0.618311	-0.36385	-0.0249421
BraA08g019770.3C.gene	brown	0.851591	0.0273455	-0.0171261	0.0555919	-0.136659	0.00455566	0.1536
BraA08g019820.3C.gene	brown	0.434641	0.0460276	0.0169119	-0.149656	-0.110813	-0.114242	0.217585
BraA08g019920.3C.gene	brown	0.825194	0.338682	-0.0104653	-0.208753	-0.139737	-0.0878315	-0.0367135
BraA08g019950.3C.gene	brown	1.05306	0.697966	0.600269	0.887104	0.46572	0.671045	0.573222
BraA08g020010.3C.gene	brown	1.79416	1.33682	1.37431	1.14751	1.25087	1.34406	1.67874
BraA08g020170.3C.gene	brown	1.4261	0.686534	0.535449	0.528137	0.218048	0.360138	0.989123
BraA08g020230.3C.gene	brown	1.22524	0.185779	0.396406	0.299573	0.570744	0.377897	0.948257
BraA08g020320.3C.gene	brown	1.77291	0.765008	1.07115	1.27732	0.88442	1.07563	1.67556
BraA08g020350.3C.gene	brown	1.5463	1.08797	1.01307	1.20999	0.970516	0.97277	1.30025
BraA08g020660.3C.gene	brown	1.52895	0.329962	0.224697	0.514621	-0.416436	0.355224	0.664744
BraA08g020820.3C.gene	brown	1.97336	1.45753	1.43844	1.615	1.48051	1.28689	1.44653
BraA08g020970.3C.gene	brown	2.30759	1.78021	1.80143	1.79905	1.44904	1.81439	2.07671
BraA08g021310.3C.gene	brown	0.793974	-1.01519	-1.75958	-1.82425	/	-0.747875	0.182592
BraA08g021360.3C.gene	brown	1.23086	-0.0505127	-0.26029	-0.14559	-0.225223	-0.592049	0.926905
BraA08g021810.3C.gene	brown	2.07634	1.44776	1.29059	1.58542	1.16185	1.20555	1.85524
BraA08g021820.3C.gene	brown	1.59103	1.13324	0.939672	1.30189	0.996404	0.929295	1.49835
BraA08g021840.3C.gene	brown	0.399085	-0.0657871	-0.0749569	-0.20223	-0.147863	-0.181652	0.279958
BraA08g021940.3C.gene	brown	1.15848	0.672738	0.557045	0.761687	0.555601	0.67263	0.753923
BraA08g023030.3C.gene	brown	1.31277	0.559073	0.67247	0.383575	0.421989	0.530117	0.801478
BraA08g023320.3C.gene	brown	3.13714	2.77802	2.57403	2.64838	2.28133	2.3498	2.57649
BraA08g023420.3C.gene	brown	1.9968	0.0202487	1.03971	0.519901	0.728563	0.808661	0.914902
BraA08g023840.3C.gene	brown	0.688709	0.320557	0.0340712	0.317095	-0.201495	0.145502	0.446221
BraA08g024200.3C.gene	brown	0.576123	0.132087	0.139128	0.065763	0.0561627	0.0811342	0.0362097
BraA08g024470.3C.gene	brown	0.993965	0.33057	0.369534	0.441156	0.453229	0.343398	0.682645
BraA08g024550.3C.gene	brown	1.04755	0.841194	0.576138	0.499182	0.489055	0.476875	0.947747
BraA08g024590.3C.gene	brown	1.52395	0.920246	0.915105	0.893219	1.05078	0.970353	1.35701
BraA08g024940.3C.gene	brown	1.18474	0.35175	0.184379	-0.00249261	-0.0707262	0.00827021	0.186554
BraA08g025000.3C.gene	brown	2.03795	1.70092	1.63363	1.56281	1.55725	1.55721	1.94074
BraA08g025140.3C.gene	brown	0.582477	-0.188671	0.0946024	-0.0110003	-0.0167322	0.129448	0.375829
BraA08g025460.3C.gene	brown	0.555455	-0.1275	-0.399249	-0.188028	-0.567227	-0.306481	-0.0177877
BraA08g025600.3C.gene	brown	0.800543	0.474363	0.18481	0.407779	-0.206476	-0.120265	0.521288
BraA08g025960.3C.gene	brown	0.680954	0.167972	-0.0105959	0.0266903	-0.14975	-0.0693319	-0.765103
BraA08g026220.3C.gene	brown	0.706987	0.253616	0.19554	0.139283	-0.0910081	0.173617	0.715846
BraA08g026600.3C.gene	brown	1.16345	0.414399	0.426271	0.495548	0.381491	0.216835	0.774477
BraA08g027110.3C.gene	brown	0.828119	0.326338	0.105919	0.177634	0.0194298	0.106724	0.695864
BraA08g027160.3C.gene	brown	1.02509	-0.165475	-0.150334	0.0892667	0.0961567	0.0592738	1.07785
BraA08g027250.3C.gene	brown	1.11598	0.552906	0.689426	0.480534	0.467683	0.535088	0.342024
BraA08g027270.3C.gene	brown	0.825202	0.264321	0.110107	0.284357	0.162335	0.375566	0.727614
BraA08g027570.3C.gene	brown	1.49398	0.330954	0.249233	0.243534	-0.639942	0.0308808	0.227293
BraA08g027880.3C.gene	brown	3.38087	3.07136	2.67495	2.76163	2.68383	2.69692	3.14856
BraA08g028250.3C.gene	brown	0.922388	-0.0316309	-0.2309	0.0198587	-0.217887	-0.102231	0.157334
BraA08g028260.3C.gene	brown	0.953502	0.738903	0.469452	0.793668	0.478253	0.301768	0.503464
BraA08g028280.3C.gene	brown	0.811885	0.411017	0.376646	0.31294	0.275788	0.272306	0.449999
BraA08g028350.3C.gene	brown	2.43399	1.8189	1.73234	1.61568	1.41323	1.18149	1.80817
BraA08g028390.3C.gene	brown	1.42814	0.456092	0.204794	0.431178	0.800182	0.148652	1.2128
BraA08g028680.3C.gene	brown	1.00574	0.534837	0.487863	0.437735	0.508748	0.580565	0.729973
BraA08g028730.3C.gene	brown	2.12026	1.63161	1.67076	1.45931	1.47174	1.65958	1.82973
BraA08g028970.3C.gene	brown	1.07748	0.339662	0.371246	0.346138	0.133816	0.290505	0.173506
BraA08g029370.3C.gene	brown	0.414993	0.116816	-0.115377	0.236597	-0.0817386	-0.0808598	0.180913
BraA08g029680.3C.gene	brown	1.47706	1.06325	0.649095	0.741529	0.667424	0.747048	1.0018
BraA08g029820.3C.gene	brown	2.18705	1.788	1.75218	1.6708	1.7447	1.74401	1.7586
BraA08g029980.3C.gene	brown	2.47049	2.03284	2.02381	1.83907	1.875	1.89621	1.86071
BraA08g030020.3C.gene	brown	1.83864	0.9929	0.970533	0.914447	0.981173	0.828076	1.34873
BraA08g030050.3C.gene	brown	2.10366	1.48339	1.51236	1.28788	1.33695	1.40922	1.52398
BraA08g030080.3C.gene	brown	1.49653	1.22618	0.84201	1.12239	0.352304	0.172605	0.937407
BraA08g030350.3C.gene	brown	1.43908	0.93591	0.909931	0.729374	0.905243	0.714623	1.33144
BraA08g030450.3C.gene	brown	0.958288	0.457953	0.521746	0.460126	0.64473	0.502661	0.999114
BraA08g030480.3C.gene	brown	0.824223	-1.77692	-1.41213	-1.20783	/	-1.5525	-0.45883
BraA08g030510.3C.gene	brown	0.684317	-0.461265	-0.397713	-0.506182	-0.379973	-0.642035	0.0215562
BraA08g030580.3C.gene	brown	2.01462	1.47078	1.42999	1.23866	1.1546	1.13874	1.30387
BraA08g031130.3C.gene	brown	1.04903	0.596667	0.514886	0.491546	0.628999	0.637647	0.879362
BraA08g031200.3C.gene	brown	3.16136	2.64867	2.56129	2.18418	2.24793	2.06506	1.76557
BraA08g031350.3C.gene	brown	1.28145	1.031	1.00144	0.814792	0.720996	0.846648	0.921402
BraA08g031370.3C.gene	brown	2.77395	2.47298	2.41634	2.43827	2.25326	2.22212	2.2861
BraA08g031630.3C.gene	brown	2.15094	1.81045	1.77139	1.64264	1.62615	1.57845	1.85328
BraA08g031690.3C.gene	brown	1.99414	1.47983	1.39038	1.4195	1.56849	1.54196	1.72295
BraA08g031920.3C.gene	brown	1.98317	1.54181	1.46396	1.71114	1.68147	1.2587	1.38031
BraA08g032060.3C.gene	brown	1.74808	1.00633	0.9719	0.912893	0.835198	0.56971	1.36013
BraA08g032180.3C.gene	brown	2.24665	1.85579	1.67437	1.71726	1.7414	1.75884	2.02394
BraA08g032480.3C.gene	brown	2.39114	1.9194	1.89591	1.72387	1.75194	1.91114	2.1891
BraA08g032760.3C.gene	brown	0.648209	0.183614	0.0328691	-0.0196221	0.163681	-0.0445773	-0.0107699
BraA08g032820.3C.gene	brown	1.40614	1.154	0.977934	0.608268	0.561712	0.867072	1.04149
BraA08g033440.3C.gene	brown	0.749876	0.150702	0.174171	0.189511	0.302276	0.079979	0.254505
BraA08g033750.3C.gene	brown	1.52256	0.942151	1.01245	0.978438	0.916022	0.913137	1.06906
BraA08g033850.3C.gene	brown	3.2671	2.91341	2.88149	2.82706	2.65412	2.76659	2.80054
BraA08g033880.3C.gene	brown	1.51687	0.695855	0.572896	0.839299	0.62393	0.497363	0.864686
BraA08g033910.3C.gene	brown	1.01922	-0.450287	-0.153847	0.196555	0.584012	0.0221507	-0.0708467
BraA08g035300.3C.gene	brown	1.81086	1.41212	1.37761	1.44044	1.16143	1.05307	1.40662
BraA08g035330.3C.gene	brown	2.74938	2.24173	2.16842	2.15615	1.90823	2.05123	2.25879
BraA08g035340.3C.gene	brown	1.29423	0.827851	0.874263	0.899414	0.806489	0.760287	0.917337
BraA08g035660.3C.gene	brown	0.457896	0.256853	0.110815	-0.19151	-0.180205	-0.0175807	0.4259
BraA09g000070.3C.gene	brown	0.400964	-0.0485152	0.0247715	-0.0463036	-0.219684	-0.147673	-0.018293
BraA09g000080.3C.gene	brown	1.57948	1.12581	1.14107	1.13184	1.12162	1.07914	1.19556
BraA09g000130.3C.gene	brown	2.44964	1.87775	1.49174	1.85803	1.59506	1.39141	1.67589
BraA09g000330.3C.gene	brown	2.58855	2.34878	2.24277	2.14336	2.05122	2.12463	2.28464
BraA09g000530.3C.gene	brown	0.979955	0.563343	0.445595	0.644147	0.578122	0.489445	0.670699
BraA09g001100.3C.gene	brown	3.36295	2.94529	2.94236	2.84627	2.85031	2.84173	3.02395
BraA09g001480.3C.gene	brown	0.460387	0.0884017	-0.0189398	-0.259075	-0.279792	-0.17887	-0.0114877
BraA09g001640.3C.gene	brown	2.18198	1.83642	1.84817	1.77583	1.73065	1.53243	1.77203
BraA09g002390.3C.gene	brown	1.03901	0.518628	0.677384	0.595109	0.444765	0.456137	0.762863
BraA09g002590.3C.gene	brown	0.793869	0.100542	0.201173	0.173459	0.407003	0.188619	0.487512
BraA09g002920.3C.gene	brown	2.71857	1.91335	1.94761	2.36985	2.13371	2.07793	2.50497
BraA09g003070.3C.gene	brown	1.69662	1.28567	1.26202	1.24762	1.00202	1.09647	1.20027
BraA09g003100.3C.gene	brown	2.67121	2.30028	2.31843	2.21581	2.16972	2.23925	2.26681
BraA09g003330.3C.gene	brown	2.41166	1.43657	1.0973	1.08589	0.551608	0.199107	1.01246
BraA09g003600.3C.gene	brown	0.721055	-0.126136	-0.485116	0.0355945	-1.01964	-0.639509	-0.061562
BraA09g003620.3C.gene	brown	2.38973	1.84508	1.83965	1.58223	1.73184	1.81951	2.12311
BraA09g003760.3C.gene	brown	0.829872	0.366391	0.406636	0.502659	0.344023	0.549386	0.723285
BraA09g004230.3C.gene	brown	1.90004	1.25931	1.29857	1.19759	1.15163	1.08233	1.06884
BraA09g004260.3C.gene	brown	1.23574	0.681212	0.56084	0.589997	0.477527	0.515326	0.882001
BraA09g004460.3C.gene	brown	1.27982	0.7115	0.524196	0.748841	0.532056	0.534267	1.06317
BraA09g005510.3C.gene	brown	1.49031	1.12649	1.08541	1.01032	1.00546	1.0183	1.20573
BraA09g005620.3C.gene	brown	0.562267	0.266903	-0.236139	0.250218	0.240689	-0.0558476	0.362017
BraA09g006390.3C.gene	brown	1.28041	0.782828	0.823836	0.900846	0.773438	0.812257	0.950808
BraA09g006450.3C.gene	brown	1.78644	1.50664	1.46613	1.28373	1.35076	1.42685	1.81297
BraA09g006630.3C.gene	brown	1.3736	0.559428	0.458633	0.394294	0.258374	0.118404	0.803363
BraA09g006660.3C.gene	brown	1.93655	1.34261	0.797462	0.839046	0.713541	0.877104	1.58337
BraA09g006720.3C.gene	brown	1.15023	0.62063	0.212747	0.676416	0.555945	-0.301102	0.257515
BraA09g006870.3C.gene	brown	2.30336	1.88036	1.9084	1.63113	1.72574	1.93118	2.26965
BraA09g006930.3C.gene	brown	2.29745	1.39962	1.43458	1.70343	1.66258	1.644	1.54768
BraA09g006980.3C.gene	brown	1.56439	1.02229	1.02951	0.899801	0.836257	0.688301	0.808028
BraA09g007270.3C.gene	brown	2.20446	1.38269	1.47991	0.655512	1.90188	1.29899	1.37482
BraA09g007390.3C.gene	brown	1.67835	0.894739	0.739752	0.409645	-0.271809	0.179714	0.645771
BraA09g007550.3C.gene	brown	1.18733	0.454698	0.446163	0.253603	0.179883	0.270767	0.403821
BraA09g007740.3C.gene	brown	1.73708	1.3773	0.893691	1.33558	0.461107	0.484758	1.13363
BraA09g007770.3C.gene	brown	1.31192	0.92821	0.835118	0.86001	0.860243	0.763331	0.973112
BraA09g007780.3C.gene	brown	2.00674	1.19203	1.09556	0.902063	0.810401	0.971313	1.28885
BraA09g007910.3C.gene	brown	2.004	1.6115	1.52513	1.43736	1.38496	1.41889	1.58657
BraA09g008060.3C.gene	brown	1.47279	1.03563	0.977127	0.982583	0.896136	0.925399	1.00206
BraA09g008150.3C.gene	brown	1.96622	1.51643	1.57548	1.38532	1.55056	1.52885	1.80675
BraA09g008640.3C.gene	brown	1.18195	-0.0276617	-0.0381451	-0.224568	-0.0597022	-0.194212	0.732322
BraA09g008740.3C.gene	brown	1.00473	0.203031	0.230918	0.461116	0.192554	0.481691	0.97165
BraA09g008960.3C.gene	brown	0.884637	0.447807	/	/	/	/	-1.62562
BraA09g009030.3C.gene	brown	0.812581	-0.0616791	-0.0738174	0.219546	0.175493	0.0878805	0.4891
BraA09g009160.3C.gene	brown	1.52095	1.20514	0.813749	1.0699	0.567786	0.397144	0.652659
BraA09g009250.3C.gene	brown	0.568847	-0.135314	-0.256462	-0.275286	-0.387507	-0.350131	-0.0697917
BraA09g009510.3C.gene	brown	0.754773	0.409271	-0.0532416	0.363543	0.433901	-0.195465	0.313384
BraA09g009540.3C.gene	brown	1.23492	0.581398	0.66965	0.544977	0.704714	0.705871	1.08126
BraA09g009630.3C.gene	brown	0.974838	0.784473	0.627286	0.223762	0.476944	0.618715	0.841495
BraA09g010100.3C.gene	brown	1.51341	0.80381	0.802104	0.764805	0.936981	0.918864	1.22751
BraA09g010360.3C.gene	brown	2.30712	1.98734	1.62544	1.33713	1.33042	1.15125	1.27889
BraA09g010910.3C.gene	brown	1.14095	0.529013	0.708273	0.642733	0.645086	0.655013	0.749768
BraA09g010920.3C.gene	brown	0.987675	0.779142	0.497984	0.554356	0.592925	0.396905	0.986327
BraA09g010990.3C.gene	brown	0.955356	0.592074	0.469861	0.328878	0.0796951	0.280811	0.566374
BraA09g011090.3C.gene	brown	0.921375	-0.561403	-0.875096	-0.0018965	-1.40678	-0.897579	0.0689985
BraA09g011350.3C.gene	brown	1.08758	0.370662	-0.0593258	0.108194	-0.390412	-0.0639922	0.715183
BraA09g011440.3C.gene	brown	0.628715	0.104686	0.13572	0.0246217	-0.0400441	-0.0596396	0.125688
BraA09g011820.3C.gene	brown	0.862868	0.379753	0.448472	0.520261	0.266267	0.330379	0.213675
BraA09g011880.3C.gene	brown	0.683138	0.363938	0.0983385	0.137947	0.0161616	0.0109074	-0.0191737
BraA09g012050.3C.gene	brown	1.85184	1.5048	1.47035	1.27807	1.12088	0.821255	1.23472
BraA09g012210.3C.gene	brown	0.797366	0.422796	0.434857	0.419152	0.2979	0.110283	0.153798
BraA09g012880.3C.gene	brown	0.980302	0.555152	0.392181	0.393151	0.181154	0.424622	0.678915
BraA09g013300.3C.gene	brown	1.79598	1.30337	1.32561	1.26843	1.32979	1.21863	1.3385
BraA09g013500.3C.gene	brown	2.09861	1.83136	1.72258	1.63403	1.55	1.648	1.65384
BraA09g013520.3C.gene	brown	1.48371	0.946861	0.982162	0.874242	0.982894	0.901961	1.10484
BraA09g013670.3C.gene	brown	1.22194	0.424024	0.52576	-0.0750231	0.51211	0.752996	1.02268
BraA09g013920.3C.gene	brown	2.12742	1.75358	1.7614	1.57292	1.53046	1.56643	1.62026
BraA09g014260.3C.gene	brown	2.47407	2.23725	2.21217	2.06074	1.925	1.98689	2.1093
BraA09g014360.3C.gene	brown	0.840317	0.662668	0.381224	0.344337	0.26196	0.29618	0.891638
BraA09g014450.3C.gene	brown	1.37487	-0.0258303	0.106391	0.412799	0.0960219	0.251528	1.02757
BraA09g014610.3C.gene	brown	1.24318	1.02359	0.658016	0.803163	0.696757	0.496296	1.12271
BraA09g014620.3C.gene	brown	0.842639	0.159446	0.394261	0.239304	-0.132679	-0.00802254	0.0754417
BraA09g015440.3C.gene	brown	0.783529	0.0845434	0.19922	0.251146	0.415218	0.434712	0.728435
BraA09g015580.3C.gene	brown	2.4646	2.14182	2.13884	2.00411	1.94898	2.02792	2.06638
BraA09g015620.3C.gene	brown	1.01109	-0.545371	-0.687032	-0.289408	-0.26419	-0.700084	0.113754
BraA09g015950.3C.gene	brown	1.02237	-0.333671	-0.373112	-0.150166	0.0249299	0.0889924	0.938068
BraA09g016250.3C.gene	brown	1.45372	0.904071	0.654562	1.0416	0.849145	0.551112	0.938763
BraA09g016490.3C.gene	brown	1.21956	-2.03032	/	-1.49407	-1.63136	/	-0.18161
BraA09g016610.3C.gene	brown	3.52382	3.26296	3.1732	3.09119	2.93355	3.01158	3.05086
BraA09g016650.3C.gene	brown	0.429998	-0.236093	-0.144744	-0.142586	-0.0839839	-0.179648	0.441567
BraA09g017040.3C.gene	brown	0.704569	0.187097	0.169375	0.310113	0.235618	0.367296	0.552175
BraA09g017130.3C.gene	brown	1.22478	0.756656	0.155348	0.901371	-0.262738	-0.557504	-0.100593
BraA09g017150.3C.gene	brown	1.62569	1.27776	1.10842	1.25956	0.863646	1.07796	1.20488
BraA09g017770.3C.gene	brown	0.652348	-0.0664994	-0.126823	-0.0839395	-0.349639	-0.267773	-0.165311
BraA09g018420.3C.gene	brown	1.49719	0.934558	0.783914	1.04668	1.01169	0.963891	1.44145
BraA09g018610.3C.gene	brown	0.720229	0.0396888	0.0673888	0.248038	0.11167	0.0584026	0.0971441
BraA09g018700.3C.gene	brown	1.41555	1.07901	0.96355	0.791634	0.919697	0.776146	1.14775
BraA09g018870.3C.gene	brown	0.551403	0.12202	-0.00705728	0.00374379	0.203433	-0.0832615	0.350915
BraA09g018900.3C.gene	brown	1.05914	0.612601	0.367297	0.514101	0.310667	0.30453	0.999717
BraA09g019260.3C.gene	brown	2.43109	1.96658	1.97552	1.84183	1.93889	1.99348	2.08702
BraA09g019530.3C.gene	brown	2.07225	1.18235	1.25565	1.40178	1.21519	1.19126	1.17325
BraA09g019660.3C.gene	brown	1.68985	0.986958	1.06604	1.06493	1.2572	1.14671	1.31871
BraA09g020210.3C.gene	brown	1.35658	0.57565	0.490265	0.480418	0.724978	0.510902	1.07046
BraA09g020670.3C.gene	brown	0.838336	0.673712	0.441159	0.417553	0.366943	0.372039	0.48528
BraA09g020720.3C.gene	brown	1.22604	0.720937	0.809205	0.846428	0.900675	0.656449	0.766859
BraA09g020880.3C.gene	brown	2.31556	1.78614	1.82206	1.75244	1.80589	1.83202	1.98123
BraA09g020970.3C.gene	brown	0.777375	0.563357	0.150884	0.395118	0.429205	0.0975865	0.389567
BraA09g021440.3C.gene	brown	2.47182	1.91374	1.85801	1.79795	1.69901	1.4797	1.78877
BraA09g022100.3C.gene	brown	1.35018	0.774797	0.822762	0.792511	0.79127	0.697904	0.942379
BraA09g022250.3C.gene	brown	0.76835	0.162797	-0.0214551	0.0686908	0.119608	-0.262369	0.111522
BraA09g022420.3C.gene	brown	0.75382	0.220268	0.116437	0.264077	0.10737	0.310959	0.445252
BraA09g022510.3C.gene	brown	1.00493	0.705401	0.639254	0.685751	0.460743	0.621355	1.09971
BraA09g022530.3C.gene	brown	1.22001	0.818694	0.806504	0.773738	0.833041	0.764689	1.15485
BraA09g022580.3C.gene	brown	2.35573	2.09266	1.95551	1.86605	1.68931	1.77317	1.92517
BraA09g022600.3C.gene	brown	1.91555	1.34723	1.27977	1.35233	1.04773	1.1608	1.35656
BraA09g022890.3C.gene	brown	0.647777	-0.105457	-0.0308927	-0.0291265	-0.125728	-0.00524423	0.563976
BraA09g023100.3C.gene	brown	2.59949	1.98069	1.92423	1.83448	1.63633	1.70244	2.10468
BraA09g023110.3C.gene	brown	2.82905	2.37945	2.2934	2.23329	2.06948	2.03975	2.29131
BraA09g023130.3C.gene	brown	1.98803	1.46931	1.43013	1.75389	1.43644	1.46733	1.43789
BraA09g023590.3C.gene	brown	0.976793	0.637599	0.517803	0.547338	0.605228	0.295992	0.670949
BraA09g023720.3C.gene	brown	0.767105	-0.12945	-0.00247543	-0.0978009	-0.151395	-0.379413	-0.0369892
BraA09g023960.3C.gene	brown	1.76326	1.14555	1.15009	1.18584	1.52884	1.09136	1.26445
BraA09g024570.3C.gene	brown	0.404383	0.0978917	-0.0742119	-0.0386308	0.0793786	-0.0330401	0.101323
BraA09g024650.3C.gene	brown	2.56839	2.22331	2.15288	2.04285	1.87582	1.96634	1.92685
BraA09g024850.3C.gene	brown	1.54783	1.08678	1.00013	1.02325	1.06402	1.11548	1.36577
BraA09g024940.3C.gene	brown	1.09132	0.385282	0.347755	0.464624	0.340151	0.37889	0.880831
BraA09g025550.3C.gene	brown	0.74096	0.226687	0.26327	0.308587	0.324364	0.236959	0.603936
BraA09g025930.3C.gene	brown	2.00268	1.34078	1.34922	1.42143	1.2443	1.10619	1.44595
BraA09g026310.3C.gene	brown	0.770766	0.021851	-0.158434	0.0529688	-0.140809	-0.440684	-0.27521
BraA09g027160.3C.gene	brown	0.725125	0.296583	0.336015	0.23309	0.321885	0.199567	0.599853
BraA09g027710.3C.gene	brown	0.862542	0.571212	0.31647	0.427548	0.379677	0.231655	0.442666
BraA09g027970.3C.gene	brown	0.727887	-0.0970546	-0.147482	-0.160582	-0.132511	-0.125649	0.0574092
BraA09g029440.3C.gene	brown	1.31168	0.716512	0.754989	0.616372	0.812295	0.667654	0.963596
BraA09g029650.3C.gene	brown	2.39092	1.90537	1.88616	1.71749	1.63445	1.72896	1.9333
BraA09g029890.3C.gene	brown	0.818149	0.268695	0.125298	-0.0439632	-0.0158093	-0.0389908	0.287777
BraA09g030530.3C.gene	brown	2.08281	1.66324	1.7211	1.72704	1.692	1.62106	1.56929
BraA09g030860.3C.gene	brown	1.37442	0.854396	0.798529	0.730458	0.754745	0.730209	1.05764
BraA09g031060.3C.gene	brown	0.536931	0.00232779	-0.229511	-0.245678	-0.738313	-1.06812	0.261584
BraA09g031160.3C.gene	brown	0.726286	0.247105	0.286148	0.128756	0.260031	0.149713	0.299435
BraA09g031540.3C.gene	brown	1.35247	0.748362	0.726954	0.489598	0.238109	0.512112	0.861439
BraA09g031730.3C.gene	brown	1.52868	1.10553	1.13784	1.05547	1.07911	1.01811	1.30509
BraA09g032140.3C.gene	brown	2.63312	2.07339	2.04565	1.87166	1.70111	1.77351	2.03033
BraA09g032290.3C.gene	brown	0.791043	0.0278015	-0.254732	-0.820756	-0.328733	-0.173404	0.154867
BraA09g032450.3C.gene	brown	1.75661	1.25668	1.26434	1.21075	1.19309	1.12973	1.16061
BraA09g032560.3C.gene	brown	1.53881	1.16163	1.16168	0.955215	0.966775	0.898132	1.14341
BraA09g032660.3C.gene	brown	3.01231	2.65987	2.61422	2.57311	2.41842	2.38699	2.72008
BraA09g032700.3C.gene	brown	0.645442	-0.206206	-0.25412	-0.139969	-0.289855	-0.118198	0.0133978
BraA09g032800.3C.gene	brown	0.98674	0.459937	0.525792	0.662704	0.599515	0.61984	1.0678
BraA09g032920.3C.gene	brown	1.19949	0.444523	0.364758	0.402278	0.474419	0.421634	1.26084
BraA09g032990.3C.gene	brown	0.373432	-0.201738	-0.150129	-0.252122	-0.080939	-0.205466	0.22375
BraA09g033260.3C.gene	brown	1.4851	1.1203	1.05318	0.989825	0.851155	0.932532	1.24843
BraA09g033780.3C.gene	brown	1.11578	0.669165	0.626692	0.560618	0.740895	0.594888	1.12491
BraA09g033930.3C.gene	brown	0.81895	0.18326	0.0528109	0.18738	0.449255	0.177597	0.577804
BraA09g034160.3C.gene	brown	1.22099	0.552964	0.690539	0.841636	0.673652	0.774095	0.987252
BraA09g034170.3C.gene	brown	0.891682	0.113055	0.232545	0.298077	0.0749095	-0.121922	0.542925
BraA09g034520.3C.gene	brown	1.37219	0.647591	0.562175	0.562258	0.42926	0.448437	0.650249
BraA09g034590.3C.gene	brown	1.19622	0.699403	0.540421	0.561343	0.625931	0.663649	1.03397
BraA09g034680.3C.gene	brown	2.89448	2.65091	2.56832	2.60358	2.36995	2.36258	2.32279
BraA09g034800.3C.gene	brown	2.04939	0.253633	1.00829	1.04031	0.905901	0.788723	1.58779
BraA09g034810.3C.gene	brown	2.26925	-0.0129373	1.0064	0.769914	0.776646	0.499515	1.11627
BraA09g034910.3C.gene	brown	1.45401	1.06626	0.983768	0.863072	0.863644	0.900712	1.24729
BraA09g035240.3C.gene	brown	0.919145	0.655903	0.510821	0.493618	0.415576	0.339775	0.808066
BraA09g035500.3C.gene	brown	1.04387	0.675676	0.597627	0.603607	0.558402	0.764219	0.859335
BraA09g035560.3C.gene	brown	0.860666	0.153149	0.201169	0.0894	0.305849	0.236588	0.654168
BraA09g035940.3C.gene	brown	2.52885	1.98705	1.93848	1.82547	1.75063	1.69518	1.95108
BraA09g036670.3C.gene	brown	1.12109	0.00772645	0.0744916	0.210932	0.409634	0.323862	0.77943
BraA09g037050.3C.gene	brown	1.81776	1.44779	1.43268	1.23587	1.27095	1.34339	1.5516
BraA09g037300.3C.gene	brown	1.42981	0.783073	0.720021	0.999418	0.92232	0.908364	1.19381
BraA09g037340.3C.gene	brown	0.781045	0.338428	0.318164	0.328566	0.294687	0.320001	0.589161
BraA09g037560.3C.gene	brown	1.43111	1.12894	1.01154	1.0078	0.795547	0.783709	1.00329
BraA09g037850.3C.gene	brown	1.61487	1.45667	1.23335	1.04099	1.20623	1.01275	0.897463
BraA09g037980.3C.gene	brown	1.54947	1.09948	0.859141	1.07574	0.942563	1.01152	1.30645
BraA09g038410.3C.gene	brown	0.888986	0.656114	0.377758	0.52976	0.363457	0.246775	0.846899
BraA09g039260.3C.gene	brown	1.4551	0.49626	0.249754	0.513778	0.405582	0.522479	0.753718
BraA09g039510.3C.gene	brown	2.51338	2.02844	2.01469	1.7704	1.62855	1.4286	2.05538
BraA09g040250.3C.gene	brown	0.472487	-0.431832	0.0193715	-0.0524086	0.105756	0.138686	0.130076
BraA09g040640.3C.gene	brown	0.925538	0.35343	0.1456	-0.0407248	-0.225374	0.0930464	0.832973
BraA09g040770.3C.gene	brown	0.455892	-0.0899282	-0.234983	0.0489695	-0.298754	-0.158908	0.014472
BraA09g040830.3C.gene	brown	1.41498	0.910965	0.947317	0.924757	0.950794	0.947369	1.30181
BraA09g041490.3C.gene	brown	1.75155	0.529503	0.680704	1.15548	0.89065	0.662099	1.34957
BraA09g041500.3C.gene	brown	1.49509	1.06253	1.00425	1.07922	0.738604	0.761294	1.2974
BraA09g041650.3C.gene	brown	1.54029	0.605699	0.595055	0.737686	0.360878	0.71128	1.51182
BraA09g042030.3C.gene	brown	0.462454	0.0590022	0.0838592	0.0218368	0.0392076	-0.0271348	0.25461
BraA09g042260.3C.gene	brown	1.43259	0.90257	0.787755	0.567528	0.654474	0.715482	0.916149
BraA09g042500.3C.gene	brown	0.287037	0.11192	-0.00958374	-0.0216656	-0.0821921	-0.396809	0.199392
BraA09g042540.3C.gene	brown	0.929786	0.487397	0.502017	0.26578	0.454362	0.504761	0.844567
BraA09g042690.3C.gene	brown	0.828915	0.0872188	-0.542164	-0.681065	-1.61649	/	-1.00789
BraA09g042950.3C.gene	brown	1.44435	0.765532	0.616706	0.554022	0.418292	0.429043	0.82526
BraA09g043160.3C.gene	brown	1.7374	1.35308	1.1793	1.39679	1.07629	1.09942	1.83484
BraA09g043340.3C.gene	brown	2.49013	2.06533	2.02546	1.96496	1.89564	1.83368	2.09307
BraA09g044130.3C.gene	brown	1.10979	0.705267	0.715406	0.759051	0.551314	0.539576	0.902866
BraA09g044390.3C.gene	brown	2.41258	2.00064	1.97395	1.81398	1.88662	1.96906	2.33314
BraA09g044420.3C.gene	brown	2.75371	2.3272	2.16838	1.70646	2.11495	2.04442	2.17412
BraA09g044590.3C.gene	brown	1.54294	0.986826	0.903149	0.744246	0.720794	0.777213	0.944075
BraA09g044850.3C.gene	brown	2.04372	1.44221	1.43344	1.25765	1.09215	1.35718	1.45639
BraA09g044860.3C.gene	brown	2.04548	1.37998	1.25216	1.13168	1.01328	1.07235	1.27039
BraA09g045080.3C.gene	brown	1.86156	1.01133	1.05255	0.796255	0.8569	0.824625	1.33707
BraA09g045190.3C.gene	brown	2.69222	2.23359	2.16622	2.03615	1.87155	1.8629	2.29141
BraA09g045240.3C.gene	brown	0.990914	0.61324	0.522765	0.545448	0.444456	0.513172	0.595623
BraA09g045660.3C.gene	brown	1.34776	0.209917	0.260216	-0.00463278	0.0446434	0.14643	0.865658
BraA09g045890.3C.gene	brown	0.433929	0.194184	-0.0430602	-0.000228354	-0.204987	-0.086312	0.0631762
BraA09g046320.3C.gene	brown	1.2316	0.41433	0.415412	0.350499	0.0365553	0.0529201	0.68008
BraA09g046800.3C.gene	brown	1.74516	0.993753	0.925364	0.969647	0.459291	0.178705	-0.162324
BraA09g046860.3C.gene	brown	1.1847	0.839431	0.779266	0.701021	0.531385	0.648326	0.781508
BraA09g047030.3C.gene	brown	0.56757	-0.327278	-0.152875	-0.370551	0.0931657	-0.285468	0.617211
BraA09g047050.3C.gene	brown	1.24244	0.936456	0.875666	0.603934	0.647289	0.879882	1.05726
BraA09g047220.3C.gene	brown	0.864843	0.419723	0.419516	0.363676	0.429087	0.507374	0.871805
BraA09g047530.3C.gene	brown	2.7701	2.19683	2.18822	2.02528	1.93885	2.00585	2.16667
BraA09g047850.3C.gene	brown	1.32577	0.898558	0.864605	0.912461	0.869183	0.738698	0.926927
BraA09g048140.3C.gene	brown	1.34149	0.948818	0.975053	0.727984	0.77335	0.927404	1.21005
BraA09g048640.3C.gene	brown	1.43102	0.905522	1.05703	1.04142	0.882502	1.10804	1.35633
BraA09g048840.3C.gene	brown	2.0889	1.36343	1.31349	1.17763	1.04329	1.2478	1.44
BraA09g049040.3C.gene	brown	0.941316	0.448617	-0.295992	0.125485	-0.476085	-0.589372	0.119355
BraA09g049570.3C.gene	brown	1.08105	0.0257695	0.0166632	0.000120138	0.19891	0.134531	0.784505
BraA09g049680.3C.gene	brown	1.89493	1.53201	1.5101	1.3347	1.42628	1.45083	1.79433
BraA09g049860.3C.gene	brown	1.71911	1.32587	1.26407	1.12737	1.17772	1.21249	1.49738
BraA09g049960.3C.gene	brown	0.938543	0.030837	-0.0872778	-0.0711772	-0.0576809	-0.246505	0.71246
BraA09g050390.3C.gene	brown	1.36249	1.02053	0.988802	0.806962	0.882117	0.865604	0.936463
BraA09g051090.3C.gene	brown	1.14537	0.772914	0.472073	0.755872	0.473253	0.575153	1.09747
BraA09g051160.3C.gene	brown	1.0518	0.205335	0.440249	0.353488	0.413911	0.506677	0.94161
BraA09g051190.3C.gene	brown	1.15389	0.700338	0.832378	0.701604	0.66454	0.663238	0.75384
BraA09g051560.3C.gene	brown	3.01129	2.57701	2.41797	2.29263	1.92696	1.95413	2.65298
BraA09g051570.3C.gene	brown	1.18674	0.318705	0.515896	0.546341	0.313142	0.762558	0.811073
BraA09g051580.3C.gene	brown	1.00637	-0.150448	0.212026	-0.0658442	0.213365	0.105148	0.473555
BraA09g051590.3C.gene	brown	0.683549	-0.110122	-0.111175	0.279785	-0.256481	-0.0845645	0.469817
BraA09g051800.3C.gene	brown	3.32731	2.6768	2.74033	2.83132	2.68975	2.55646	2.56483
BraA09g051820.3C.gene	brown	0.902448	0.268706	0.181631	0.397026	0.321738	0.288711	0.871883
BraA09g051850.3C.gene	brown	2.0804	1.35056	1.3029	1.70638	1.71777	1.62446	1.61133
BraA09g052050.3C.gene	brown	1.35579	1.23656	0.696805	0.978249	0.511179	0.1695	0.44067
BraA09g052150.3C.gene	brown	1.40606	1.12753	1.10186	0.924533	0.871279	0.816423	1.03393
BraA09g052160.3C.gene	brown	2.13774	1.474	1.47522	1.51928	1.48241	1.55957	1.76532
BraA09g052420.3C.gene	brown	3.22681	2.78361	2.71752	2.74338	2.54442	2.56035	2.83334
BraA09g052440.3C.gene	brown	1.82099	0.981085	0.798506	0.726136	0.396443	0.349661	0.99965
BraA09g052520.3C.gene	brown	1.56599	1.13146	1.13707	1.00641	1.07131	1.10549	1.54351
BraA09g052610.3C.gene	brown	1.86391	1.34527	1.40351	1.41052	1.33683	1.41833	1.49491
BraA09g052620.3C.gene	brown	3.28406	2.90062	2.86894	2.79394	2.6993	2.75048	2.86193
BraA09g052700.3C.gene	brown	1.151	0.850734	0.522334	0.707168	0.532497	0.467233	0.450906
BraA09g053060.3C.gene	brown	0.961217	0.312056	0.27165	0.352387	0.230369	0.273443	0.391135
BraA09g053330.3C.gene	brown	1.01091	0.450783	0.356442	0.561197	0.64826	0.495714	0.864577
BraA09g053400.3C.gene	brown	1.27044	0.2356	-0.283977	-0.10537	0.268958	-0.868824	-0.156433
BraA09g053430.3C.gene	brown	0.969406	0.625692	0.624983	0.443391	0.486497	0.629332	0.61575
BraA09g053890.3C.gene	brown	1.58348	1.08152	1.1488	1.31516	0.768869	1.04812	1.6245
BraA09g053920.3C.gene	brown	1.56602	0.906486	0.94205	1.09535	0.995806	0.907886	0.940591
BraA09g053960.3C.gene	brown	2.78663	2.44678	2.40429	2.30053	2.15389	2.23476	2.21208
BraA09g054410.3C.gene	brown	1.23897	0.613308	0.423003	0.469996	-0.0517395	0.275755	0.800488
BraA09g054640.3C.gene	brown	2.23847	1.6658	1.67163	1.69988	1.44488	1.52974	1.62869
BraA09g054810.3C.gene	brown	1.33496	1.04489	0.579119	0.946435	0.281379	0.355018	0.864032
BraA09g055840.3C.gene	brown	0.364339	-0.0352345	-0.105262	-0.213804	-0.320966	-0.0424285	0.286317
BraA09g056110.3C.gene	brown	0.856858	0.223392	-0.00145428	0.35324	-0.384332	-0.288556	0.90863
BraA09g056150.3C.gene	brown	0.876938	0.288364	0.0503393	0.0917865	-0.180888	-0.227592	0.154766
BraA09g056200.3C.gene	brown	0.40885	0.0829961	-0.0999937	-0.0174047	0.0415037	-0.28596	0.181757
BraA09g056270.3C.gene	brown	0.598476	0.403723	0.0778026	0.103911	-0.137865	0.0388933	0.139638
BraA09g056420.3C.gene	brown	0.82419	0.615898	0.454639	0.481883	0.236744	0.365477	0.759632
BraA09g056500.3C.gene	brown	1.96858	1.61506	1.57308	1.36376	1.54372	1.58884	1.82097
BraA09g056560.3C.gene	brown	0.889058	0.107237	0.191968	0.296367	0.278764	0.332729	0.987968
BraA09g056690.3C.gene	brown	0.958867	0.150988	-0.19545	0.616051	-0.1288	-0.323698	0.215653
BraA09g057080.3C.gene	brown	2.02034	1.46327	1.40136	1.46299	1.2735	1.33286	1.62587
BraA09g057100.3C.gene	brown	1.11665	0.347954	0.536386	0.348415	0.154411	0.55571	0.964554
BraA09g057110.3C.gene	brown	1.31723	0.198025	0.555884	0.368566	0.252452	0.38171	0.949248
BraA09g057150.3C.gene	brown	1.22502	0.70347	0.690885	0.707806	0.695984	0.760171	1.15789
BraA09g057280.3C.gene	brown	1.40387	1.02613	0.973941	0.793699	0.934201	0.913909	1.14503
BraA09g057440.3C.gene	brown	1.12003	-0.100441	-0.0714033	0.2146	0.187773	-0.206608	0.523169
BraA09g057760.3C.gene	brown	1.34256	0.96485	0.761066	1.07469	0.64424	0.689855	0.703725
BraA09g057790.3C.gene	brown	0.776011	-0.533164	-0.28193	-0.534986	-1.10869	-1.25532	0.783068
BraA09g058240.3C.gene	brown	0.920743	0.0173557	0.178055	0.0134531	0.109447	0.164426	0.64272
BraA09g058270.3C.gene	brown	1.39913	0.855986	0.951101	0.704828	0.801355	0.978221	1.14583
BraA09g058390.3C.gene	brown	1.83208	1.50312	1.43766	1.39697	1.27681	1.21416	1.55117
BraA09g058440.3C.gene	brown	1.3432	0.978797	0.892802	1.0877	0.808414	0.949458	1.34491
BraA09g058950.3C.gene	brown	1.60118	0.965289	0.861628	0.964346	0.934049	0.89306	0.901926
BraA09g058960.3C.gene	brown	2.22727	1.68752	1.67421	1.6108	1.61325	1.6553	2.00872
BraA09g059040.3C.gene	brown	1.25413	0.524524	0.71006	1.0848	0.752252	0.671668	1.03925
BraA09g059200.3C.gene	brown	0.451894	0.14693	0.0959397	-0.0142675	-0.140826	-0.0539808	0.0738569
BraA09g059590.3C.gene	brown	1.31407	0.504267	0.61317	0.529273	0.639918	0.641711	0.675508
BraA09g059620.3C.gene	brown	0.744111	0.447221	0.192405	0.285045	0.183327	-0.00601974	0.471901
BraA09g059650.3C.gene	brown	2.13819	1.5865	1.52947	1.54714	1.34227	1.27229	1.45993
BraA09g059760.3C.gene	brown	1.71341	1.33556	1.33569	1.24209	1.20885	1.23811	1.37679
BraA09g059770.3C.gene	brown	0.710713	0.417634	0.180424	0.17635	-0.219804	-0.245222	0.426628
BraA09g059900.3C.gene	brown	0.940576	-0.185534	-0.0454616	-0.202749	-0.0555203	0.0972697	0.954743
BraA09g059980.3C.gene	brown	0.985459	-0.374804	-0.640578	-0.42699	-1.07383	-1.30306	0.0549193
BraA09g060000.3C.gene	brown	0.949813	0.206655	0.148405	0.152146	-0.207102	-0.112672	0.198975
BraA09g060310.3C.gene	brown	0.789503	0.242478	0.160037	0.279896	0.153463	0.200118	0.707011
BraA09g060900.3C.gene	brown	1.65196	1.0567	0.873013	1.19212	0.537065	1.01732	1.71744
BraA09g060930.3C.gene	brown	0.650407	0.250764	0.0888968	0.171682	0.0108816	0.150487	0.586939
BraA09g060970.3C.gene	brown	1.83494	1.51662	1.06295	1.25561	1.45548	1.25697	1.42933
BraA09g060980.3C.gene	brown	0.637852	0.399574	-0.1223	-0.26691	-0.171308	-0.175267	0.120302
BraA09g061170.3C.gene	brown	2.82012	2.53211	2.43063	2.46637	2.29792	2.24342	2.17379
BraA09g061260.3C.gene	brown	1.81743	1.26434	1.27692	1.28019	1.3019	1.31579	1.78448
BraA09g062200.3C.gene	brown	0.899641	-1.56791	-0.754177	-0.676384	-1.32817	-1.05316	-0.308864
BraA09g062210.3C.gene	brown	0.978553	0.839184	0.601529	0.301308	0.0130693	0.175616	0.751372
BraA09g062310.3C.gene	brown	2.1416	1.68809	1.73132	1.42999	1.5916	1.69694	2.02447
BraA09g062520.3C.gene	brown	1.55225	1.12765	1.15391	1.16858	0.966795	1.14756	1.27899
BraA09g062680.3C.gene	brown	0.428382	0.203988	0.0594896	0.0545827	0.00225651	-0.119997	0.0704679
BraA09g062690.3C.gene	brown	0.923777	0.464672	0.33085	0.430425	0.565373	0.322425	0.935901
BraA09g062800.3C.gene	brown	3.23613	2.90813	2.81871	2.86958	2.55799	2.70262	2.77954
BraA09g063980.3C.gene	brown	0.933315	0.454678	0.500982	0.483642	0.517387	0.371466	0.475026
BraA09g064160.3C.gene	brown	1.21733	0.58233	0.535489	0.558808	0.531962	0.40963	0.584893
BraA09g064310.3C.gene	brown	1.19953	0.444401	0.437482	0.292788	0.516301	0.437599	0.728308
BraA09g064360.3C.gene	brown	1.42318	0.510586	0.767828	0.324125	0.635811	0.409712	1.29301
BraA09g064600.3C.gene	brown	1.72334	1.15725	0.972915	0.891696	0.297433	0.384671	0.550392
BraA09g064610.3C.gene	brown	0.560903	0.243681	0.0685248	0.128129	0.124635	0.0491739	0.364218
BraA09g064850.3C.gene	brown	2.06618	1.71659	1.59083	1.41138	1.50992	1.58808	1.94214
BraA09g065260.3C.gene	brown	1.25605	0.937444	0.82898	0.80131	0.742568	0.732083	1.04203
BraA09g065280.3C.gene	brown	1.10068	0.35883	0.469136	0.285557	0.410845	0.419897	0.256933
BraA09g065310.3C.gene	brown	1.8616	1.07455	0.840046	0.883173	0.516084	0.495534	1.07129
BraA09g066380.3C.gene	brown	0.666665	0.102679	-0.0574708	-0.0642918	-0.499614	-0.475258	0.198446
BraA09g066470.3C.gene	brown	1.18496	0.891427	0.683988	0.701059	0.488005	0.493609	0.731823
BraA10g000060.3C.gene	brown	0.486555	0.0678476	0.129708	0.267837	0.0295875	-0.118433	0.056938
BraA10g000790.3C.gene	brown	2.39737	1.79177	1.75526	1.62774	1.47853	1.40829	1.72341
BraA10g001040.3C.gene	brown	1.56797	1.28203	1.1933	0.940738	0.912539	0.987937	1.25642
BraA10g001620.3C.gene	brown	0.659164	-0.0425573	-0.238904	-0.0696268	-0.312623	-0.367081	0.0706645
BraA10g002030.3C.gene	brown	2.15917	1.78687	1.73668	1.6977	1.64309	1.71321	1.75604
BraA10g002150.3C.gene	brown	2.85605	2.43904	2.3465	2.25663	2.09352	2.30758	2.55614
BraA10g002190.3C.gene	brown	2.3228	1.83583	1.7492	1.66914	1.65253	1.57677	1.84516
BraA10g002450.3C.gene	brown	1.74583	1.56764	1.13132	1.05866	0.40139	1.12832	1.80712
BraA10g002750.3C.gene	brown	0.802606	0.321849	0.256911	0.265219	0.233331	0.108527	0.5758
BraA10g003410.3C.gene	brown	0.793112	-0.554953	0.0675696	-0.799633	-0.597459	-0.839461	-0.257754
BraA10g003600.3C.gene	brown	2.10898	1.65412	1.35049	1.23739	1.60413	1.31598	1.84391
BraA10g003860.3C.gene	brown	1.69015	1.25103	1.06969	0.987777	0.212107	0.815999	1.33686
BraA10g003870.3C.gene	brown	1.09747	-0.325982	-0.919001	-0.917904	-0.950924	-1.06665	0.639271
BraA10g003920.3C.gene	brown	0.494169	-0.10146	0.108159	0.138628	0.192789	0.0931386	0.378857
BraA10g004210.3C.gene	brown	1.80565	1.25027	1.16241	1.151	1.15397	1.02754	1.38957
BraA10g004980.3C.gene	brown	0.733427	0.193298	0.269628	0.0420033	0.0710854	-0.0255643	0.401208
BraA10g005160.3C.gene	brown	0.562237	-0.298055	-0.339878	-0.216573	-0.54431	-0.192093	0.285964
BraA10g005470.3C.gene	brown	1.61049	1.2754	1.23819	1.33335	0.956994	1.11113	1.30765
BraA10g005480.3C.gene	brown	2.30027	1.91245	1.80255	1.94072	1.75746	1.75047	1.84828
BraA10g005690.3C.gene	brown	1.70294	0.550983	0.445171	0.565195	0.857667	0.447912	0.601716
BraA10g006010.3C.gene	brown	2.73677	2.35886	2.29839	2.21432	2.17205	2.2049	2.39824
BraA10g006200.3C.gene	brown	1.10667	0.39203	0.336241	0.550428	0.517716	0.41557	0.56412
BraA10g007230.3C.gene	brown	1.06396	0.550321	0.48463	0.465106	0.554271	0.378297	0.523526
BraA10g007280.3C.gene	brown	2.4815	2.06297	2.10967	2.01418	2.00027	2.02154	2.02384
BraA10g007800.3C.gene	brown	1.33587	0.698287	0.749819	0.582401	0.261885	0.293078	0.454784
BraA10g008290.3C.gene	brown	1.33582	0.603042	0.486687	0.682141	0.391501	0.411591	0.791244
BraA10g008840.3C.gene	brown	1.00764	0.497899	0.462392	0.262927	0.433772	0.299494	0.602402
BraA10g010250.3C.gene	brown	1.31733	1.1331	0.970579	0.98181	0.680993	0.772745	1.24699
BraA10g011150.3C.gene	brown	0.487785	-0.154777	-0.124513	-0.148367	-0.162786	-0.142051	-0.232671
BraA10g011290.3C.gene	brown	1.62856	1.12412	1.12503	1.19396	1.04644	1.26706	1.40548
BraA10g011580.3C.gene	brown	0.811208	0.148937	-0.164117	0.0961286	0.118083	-0.331462	-0.0576622
BraA10g011830.3C.gene	brown	2.5394	2.00537	1.98296	1.87354	1.76723	1.88896	2.07762
BraA10g012080.3C.gene	brown	1.86662	1.08194	1.07499	1.13712	1.09976	1.09842	1.78891
BraA10g012110.3C.gene	brown	1.91174	1.46845	1.38142	1.41343	1.24945	1.32091	1.51676
BraA10g012350.3C.gene	brown	1.6657	1.22412	1.18876	1.12358	0.974764	0.940059	1.0377
BraA10g012640.3C.gene	brown	1.17528	0.754249	0.56263	0.745701	0.448802	0.522432	0.812174
BraA10g012670.3C.gene	brown	1.79595	1.34386	1.33266	1.29033	1.30642	1.31406	1.39954
BraA10g012690.3C.gene	brown	1.58394	0.784943	0.748048	0.889247	0.647761	0.669195	0.979357
BraA10g012700.3C.gene	brown	2.70361	2.31959	2.34727	2.19338	2.16891	2.20898	2.27564
BraA10g012860.3C.gene	brown	0.855539	0.131491	-0.504741	-0.506007	-0.506521	-0.4885	0.315751
BraA10g013130.3C.gene	brown	1.47292	1.1903	1.01027	0.891625	0.84758	0.750733	0.771099
BraA10g014420.3C.gene	brown	0.892296	0.398553	0.505486	0.335715	0.344676	0.372891	0.787236
BraA10g014590.3C.gene	brown	2.4207	1.97364	1.98037	1.86712	1.93748	1.97533	2.21417
BraA10g015090.3C.gene	brown	1.96761	1.56278	1.47846	1.68283	1.46696	1.35673	1.46862
BraA10g015360.3C.gene	brown	0.896489	0.375066	0.158029	0.36258	0.211547	0.399098	0.895504
BraA10g016180.3C.gene	brown	2.58174	2.08776	2.04242	1.95659	1.89445	1.86325	2.14797
BraA10g016860.3C.gene	brown	1.18961	0.54517	0.34369	0.501475	0.251742	0.148881	0.902035
BraA10g017300.3C.gene	brown	0.851375	0.359141	0.19662	0.171026	0.0672203	0.147761	0.846227
BraA10g017350.3C.gene	brown	1.60564	1.08357	1.11522	0.983735	0.970708	0.98209	1.05833
BraA10g017400.3C.gene	brown	0.902126	-0.122916	-0.34634	-0.230235	-0.395026	-0.758286	0.0282504
BraA10g017410.3C.gene	brown	1.46221	0.76318	0.783973	0.80937	0.843339	0.684795	0.992546
BraA10g017830.3C.gene	brown	1.67272	1.10608	1.02162	1.03168	1.3694	1.05361	1.10941
BraA10g017960.3C.gene	brown	0.820865	0.307144	0.100001	0.168135	0.239326	-0.0353104	0.38357
BraA10g018000.3C.gene	brown	0.626936	-0.251956	-0.0948835	-0.256543	0.19948	0.137783	0.46821
BraA10g018330.3C.gene	brown	0.763016	-0.0872497	-0.0925356	0.130253	0.15544	0.0068967	0.425499
BraA10g018420.3C.gene	brown	1.66633	1.21628	1.21564	0.998353	1.14206	1.22226	1.69398
BraA10g018820.3C.gene	brown	2.13203	1.84263	1.73425	1.70081	1.55511	1.56584	1.73146
BraA10g019380.3C.gene	brown	2.35601	2.06832	2.08934	1.89336	1.84108	1.86065	1.88073
BraA10g019420.3C.gene	brown	2.10725	1.74074	1.76403	1.6069	1.59241	1.4661	1.76941
BraA10g019590.3C.gene	brown	0.791087	-0.043882	-0.572875	-0.0482905	-0.413425	-1.46199	0.204554
BraA10g019890.3C.gene	brown	1.13814	0.135404	-0.475377	-0.0872345	-1.11543	-1.59796	-1.4387
BraA10g019910.3C.gene	brown	2.41487	2.02482	1.97568	1.88779	1.82804	1.92796	2.14002
BraA10g020020.3C.gene	brown	2.77733	-0.048274	-0.420403	-0.650693	/	-1.61467	0.671974
BraA10g020320.3C.gene	brown	1.35001	-0.0369163	0.344573	0.0995638	0.524184	0.481171	1.03896
BraA10g020450.3C.gene	brown	1.14238	0.608158	0.618641	0.79669	0.704376	0.735753	0.87175
BraA10g021000.3C.gene	brown	0.811475	0.416272	0.464758	0.254595	0.249778	0.316043	0.565229
BraA10g021400.3C.gene	brown	1.51016	1.02766	1.04024	0.901329	0.845446	0.853489	1.3614
BraA10g021490.3C.gene	brown	2.24421	1.79226	1.73211	1.54911	1.52921	1.53371	1.85247
BraA10g021680.3C.gene	brown	0.901342	0.636336	0.271509	0.58031	0.505633	0.297446	0.875871
BraA10g021740.3C.gene	brown	2.06971	1.80922	1.76018	1.42396	1.59679	1.75271	2.10145
BraA10g022210.3C.gene	brown	2.44136	2.02205	1.89613	1.82634	1.53459	1.68374	1.95286
BraA10g022340.3C.gene	brown	1.98341	1.49396	1.46588	1.35277	1.35305	1.33912	1.59107
BraA10g022420.3C.gene	brown	0.794756	0.348422	0.243459	0.304618	0.287835	0.264657	0.482299
BraA10g022690.3C.gene	brown	1.23024	0.727414	0.840321	0.804378	0.797435	0.825302	1.12967
BraA10g022890.3C.gene	brown	0.655621	0.181725	0.0898481	0.0712599	0.25556	0.115055	0.416258
BraA10g023060.3C.gene	brown	0.89241	0.674448	0.392591	0.676998	0.235272	0.435309	0.866481
BraA10g023130.3C.gene	brown	1.4234	0.938554	0.908337	0.956714	0.866073	0.881019	0.77146
BraA10g023450.3C.gene	brown	0.898539	0.239903	0.347319	0.328849	0.195462	0.188593	0.620014
BraA10g023580.3C.gene	brown	1.05287	0.399791	-0.217021	0.121909	0.138273	-0.176977	0.754439
BraA10g023670.3C.gene	brown	1.30718	0.891129	0.871563	0.702101	0.433078	0.777553	1.17759
BraA10g024090.3C.gene	brown	0.469015	5.12437e-05	-0.0757605	-0.173746	-0.0442549	-0.139277	-0.0663845
BraA10g024140.3C.gene	brown	0.867383	0.200889	0.290155	0.207136	0.35092	0.144187	0.525636
[truncated: 3,750 more rows]

## Sheet: Table S2
Table S2. Log2 FPKM values of the 5527 variable genes in 'XBJ' ( X for 'XBJ')
GeneID	Module	X1	X2	X3	X4	X5	X6	XCK
BraA01g000700.3C.gene	cyan	1.36836	2.58534	1.94865	2.3735	2.29756	2.0824	3.4224
BraA01g000730.3C.gene	cyan	0.713049	0.786435	0.795086	0.887785	0.795382	0.379834	1.13052
BraA01g000790.3C.gene	cyan	0.248392	0.228635	-0.505797	-0.875582	-0.919825	-0.770219	0.604472
BraA01g001070.3C.gene	cyan	-0.774544	0.143551	-0.151638	0.0666269	-0.616213	-0.120972	0.883198
BraA01g001080.3C.gene	cyan	-0.302892	-0.330394	-0.466491	-0.84162	-0.765285	-0.480359	0.954229
BraA01g001520.3C.gene	cyan	1.05017	0.578957	0.792973	0.895584	0.979642	1.02783	1.31141
BraA01g001560.3C.gene	cyan	-1.02202	0.259931	-0.0538708	-0.00585449	-0.260035	-0.43413	0.45881
BraA01g001570.3C.gene	cyan	/	-0.290177	-1.03332	-0.564261	-0.796201	-0.96887	0.997888
BraA01g002400.3C.gene	cyan	0.854281	0.658061	0.361283	0.483264	0.536908	0.329674	1.14174
BraA01g002420.3C.gene	cyan	1.33925	1.89188	1.65436	1.55058	1.43101	1.50171	2.14857
BraA01g002880.3C.gene	cyan	-0.34257	0.577321	-0.148579	0.0158847	0.340796	0.386502	1.11029
BraA01g002900.3C.gene	cyan	0.471998	0.867824	0.913346	0.872221	0.722663	0.50359	1.17938
BraA01g003620.3C.gene	cyan	0.908245	1.01645	1.05872	1.03555	0.974343	0.831268	1.3625
BraA01g003910.3C.gene	cyan	0.736277	1.25152	1.14087	1.22579	1.0889	1.1398	1.55159
BraA01g004940.3C.gene	cyan	-0.269524	0.636367	0.405453	0.641794	0.723939	0.31383	1.04927
BraA01g004950.3C.gene	cyan	1.31893	2.47946	2.3721	2.2151	2.16137	2.24108	2.63839
BraA01g005050.3C.gene	cyan	0.508554	0.496155	-0.28245	-0.417414	-0.146867	0.397839	0.877912
BraA01g005170.3C.gene	cyan	0.140715	0.93329	0.790957	0.742988	0.791163	0.903137	1.23913
BraA01g006340.3C.gene	cyan	0.632997	0.245384	0.321847	0.197046	0.08295	-0.0980964	0.837536
BraA01g006800.3C.gene	cyan	2.06759	2.02769	1.69121	1.70217	1.94908	1.94763	2.38243
BraA01g007300.3C.gene	cyan	-0.1928	-0.281638	-0.406977	-0.0777004	-0.569822	-1.12254	0.74673
BraA01g007470.3C.gene	cyan	0.208212	0.860549	0.700669	0.636603	0.39724	0.215066	1.03183
BraA01g007480.3C.gene	cyan	0.736744	1.30683	1.5764	1.64643	1.55948	1.73603	2.18684
BraA01g008620.3C.gene	cyan	-0.118295	0.369611	0.0361442	0.0678718	0.156122	0.0769683	0.473115
BraA01g009180.3C.gene	cyan	0.201521	0.697763	0.601439	0.635019	0.908567	1.01611	1.13848
BraA01g009270.3C.gene	cyan	0.686465	1.03321	0.867834	0.585729	0.713456	0.557564	1.6008
BraA01g010170.3C.gene	cyan	0.298902	0.454554	0.384887	0.136167	0.270784	-0.236556	0.715222
BraA01g010880.3C.gene	cyan	-0.150914	0.0185063	0.0483218	-0.10747	-0.0419288	0.0407017	0.345431
BraA01g011310.3C.gene	cyan	-0.240732	0.337684	-0.140651	-0.297616	-0.686339	/	0.505925
BraA01g012150.3C.gene	cyan	-0.0954889	0.345941	0.032931	-0.433264	0.0159882	0.254827	0.621225
BraA01g012660.3C.gene	cyan	-0.526394	0.303754	0.102908	-0.220868	-0.0567758	0.156112	1.0628
BraA01g012670.3C.gene	cyan	0.259127	0.82963	0.609278	0.713743	0.759681	0.904496	1.31144
BraA01g013410.3C.gene	cyan	0.378855	0.478131	0.135248	0.226277	0.255475	0.574062	0.733671
BraA01g013690.3C.gene	cyan	1.43366	1.42938	1.57265	1.52211	1.59119	1.42323	2.1243
BraA01g014860.3C.gene	cyan	1.07272	1.37568	1.11992	0.947557	0.922008	0.537073	1.68458
BraA01g017580.3C.gene	cyan	2.28824	2.61895	2.65269	2.57067	2.52003	2.4129	2.97172
BraA01g019000.3C.gene	cyan	1.61264	1.50939	1.49916	1.47214	1.55329	1.79656	1.93057
BraA01g019060.3C.gene	cyan	0.605901	0.767936	0.544382	0.566231	0.684167	0.967367	1.12488
BraA01g019520.3C.gene	cyan	-0.258796	-1.66208	-1.15947	-1.25055	-1.35567	/	1.02178
BraA01g020340.3C.gene	cyan	0.671743	0.899505	0.794459	0.651858	1.00442	0.908865	1.35203
BraA01g021390.3C.gene	cyan	-0.605676	0.667966	0.573581	0.704594	0.885785	0.895228	1.43319
BraA01g029020.3C.gene	cyan	1.35915	1.36041	1.34436	1.23127	1.41277	1.24097	1.75467
BraA01g029750.3C.gene	cyan	0.0715881	0.382364	0.587867	0.421021	0.043601	-0.0204924	0.804805
BraA01g031150.3C.gene	cyan	1.17091	1.95578	1.75766	1.9171	1.99289	2.03534	2.50031
BraA01g031270.3C.gene	cyan	0.647382	0.387767	0.433411	0.21382	0.356997	0.458121	0.995139
BraA01g031950.3C.gene	cyan	0.232792	1.48521	1.35105	1.64368	1.66317	1.49195	2.29315
BraA01g032370.3C.gene	cyan	0.595081	0.700001	0.659005	0.724263	0.858255	0.400256	1.20864
BraA01g034240.3C.gene	cyan	0.299671	0.425386	-0.0344874	0.138742	0.313469	0.204538	0.620474
BraA01g034330.3C.gene	cyan	0.00499966	0.265682	-0.0246477	0.187715	0.0738134	0.227057	0.72633
BraA01g035070.3C.gene	cyan	-0.115694	0.693405	0.797251	0.889243	0.737878	0.641733	1.15763
BraA01g035870.3C.gene	cyan	2.78195	2.62789	2.70212	2.76786	3.00713	2.7931	3.23688
BraA01g036040.3C.gene	cyan	1.06153	1.26221	0.876462	0.849165	1.27667	1.21546	1.50689
BraA01g036100.3C.gene	cyan	-0.643367	-0.183868	0.0749388	0.901843	0.358068	-0.0637759	1.11252
BraA01g036240.3C.gene	cyan	-0.189413	0.882047	0.754351	0.528802	0.353773	0.662455	1.18757
BraA01g036600.3C.gene	cyan	-0.157659	0.0792172	0.212611	-0.0912457	0.0559926	-0.00656392	0.541541
BraA01g037120.3C.gene	cyan	-0.511928	0.0718091	-0.0218983	-0.29887	-0.241269	-0.421533	1.21604
BraA01g037550.3C.gene	cyan	0.965824	0.896493	1.19962	1.02565	1.08356	1.01174	1.41867
BraA01g037840.3C.gene	cyan	0.0218831	0.247972	0.128546	0.363137	0.181808	0.100985	0.666384
BraA01g038370.3C.gene	cyan	-0.506886	0.289287	0.133517	-0.157509	0.243016	0.938189	1.14549
BraA01g038810.3C.gene	cyan	-0.0238786	-0.846036	-1.26637	-1.33664	-0.402667	-0.880877	0.780748
BraA01g039710.3C.gene	cyan	1.61395	1.34054	1.26862	1.2214	1.46002	1.16427	1.74911
BraA01g039900.3C.gene	cyan	-0.21589	0.00706067	-0.94816	0.0624994	0.020651	-0.337373	0.998786
BraA01g039930.3C.gene	cyan	-0.44179	0.256428	0.20497	0.098305	-0.0925084	0.344036	0.831288
BraA01g040040.3C.gene	cyan	0.69207	0.788782	0.631048	0.70958	0.816949	0.627161	1.14577
BraA01g040680.3C.gene	cyan	0.213862	0.45878	0.367392	0.785028	0.891545	0.772896	1.30653
BraA01g040810.3C.gene	cyan	-0.793637	1.14538	1.04355	0.926323	1.15857	0.767491	1.40176
BraA01g042500.3C.gene	cyan	1.28335	1.09971	1.00474	1.14115	0.95387	0.850358	1.48112
BraA01g044560.3C.gene	cyan	1.18355	1.75418	1.62227	1.78279	1.87704	1.96428	2.08581
BraA01g044820.3C.gene	cyan	1.02735	1.64538	1.32245	1.19566	1.25551	1.64705	2.15805
BraA01g044880.3C.gene	cyan	0.819076	1.27138	1.26575	1.12758	1.22476	1.30258	1.69212
BraA02g000530.3C.gene	cyan	0.837353	1.4432	1.33402	1.37617	1.61525	1.38819	1.94937
BraA02g002960.3C.gene	cyan	0.50766	-0.313634	0.00569604	0.0274914	0.0390671	-0.304468	0.867302
BraA02g003050.3C.gene	cyan	-0.397966	0.630125	0.712701	0.593086	0.82725	0.870623	1.03801
BraA02g003340.3C.gene	cyan	1.65313	1.49831	1.18283	0.780755	0.513817	0.60452	1.93908
BraA02g006070.3C.gene	cyan	0.496737	0.629622	0.742278	0.323242	0.370423	0.318463	0.854619
BraA02g006100.3C.gene	cyan	0.994883	1.16339	1.00834	1.09435	0.850518	0.622057	1.59329
BraA02g006840.3C.gene	cyan	2.03662	2.66408	2.63607	2.59818	2.43296	2.67137	2.9825
BraA02g006960.3C.gene	cyan	/	-0.153133	-0.427523	-0.057891	0.116099	0.150618	0.579498
BraA02g007660.3C.gene	cyan	0.333485	0.895396	1.09767	0.853436	0.950161	0.832016	1.5232
BraA02g007980.3C.gene	cyan	1.80419	2.15734	1.82394	1.91844	2.20979	2.28972	2.49907
BraA02g009250.3C.gene	cyan	-1.74351	-0.67659	-0.0351628	-0.445023	0.145455	0.420276	0.590619
BraA02g009340.3C.gene	cyan	0.450381	0.437571	0.113695	0.190898	0.288557	0.420169	0.820556
BraA02g009480.3C.gene	cyan	-0.151785	0.062022	-0.171253	0.188544	0.394124	0.338308	0.653804
BraA02g009680.3C.gene	cyan	0.218265	0.491534	0.286123	0.468358	0.840726	0.821031	1.24578
BraA02g009740.3C.gene	cyan	-0.0438098	0.190119	0.0782429	-0.16061	0.159694	-0.30647	0.404904
BraA02g011070.3C.gene	cyan	1.02494	1.56368	1.1174	1.20027	1.5406	1.50118	1.90314
BraA02g011440.3C.gene	cyan	0.29758	0.83043	0.349611	0.157624	0.120758	0.243983	1.03418
BraA02g011790.3C.gene	cyan	1.21903	1.05909	0.790562	1.24486	1.35696	1.01033	1.53631
BraA02g012940.3C.gene	cyan	0.164252	0.137663	0.267077	0.318612	0.290812	0.354348	0.838242
BraA02g013110.3C.gene	cyan	0.892111	1.35082	1.45639	1.3314	1.31512	1.19502	1.63609
BraA02g013910.3C.gene	cyan	0.452465	0.505721	0.489284	0.277514	0.342253	0.304283	0.882847
BraA02g015120.3C.gene	cyan	0.905167	1.09176	0.785698	0.696361	0.751636	0.699568	1.32199
BraA02g015330.3C.gene	cyan	-0.272786	-0.409965	-0.0847847	0.373719	0.241283	-0.361553	0.679946
BraA02g016740.3C.gene	cyan	0.748423	1.17014	1.17199	1.15028	0.784175	0.737304	1.3863
BraA02g017120.3C.gene	cyan	0.463756	0.260642	0.417467	0.650146	0.868801	0.67881	1.15929
BraA02g017260.3C.gene	cyan	-0.264262	-0.100059	-0.152731	-0.425372	-0.0517962	0.256659	0.378248
BraA02g017420.3C.gene	cyan	0.222866	-0.735806	/	0.0107079	0.274702	-0.58565	1.00804
BraA02g018360.3C.gene	cyan	0.865672	1.06213	0.890914	1.03322	0.889134	1.21076	1.52116
BraA02g018680.3C.gene	cyan	-0.494012	-0.191411	-1.27242	-0.289019	-0.338728	-0.387858	0.816313
BraA02g019000.3C.gene	cyan	0.0361201	-0.174701	-0.515909	-0.43822	0.502494	0.447844	0.912097
BraA02g021800.3C.gene	cyan	0.783398	1.239	1.20396	0.766163	0.989603	1.0464	1.41045
BraA02g022390.3C.gene	cyan	-0.147002	0.737079	0.594169	0.742208	1.4036	1.62228	1.86764
BraA02g022740.3C.gene	cyan	-0.0515388	-0.194216	-0.447318	-0.0466429	0.155768	0.132069	0.843216
BraA02g026160.3C.gene	cyan	1.12683	2.44577	2.60797	2.73669	2.74132	2.48233	3.04847
BraA02g026820.3C.gene	cyan	0.269249	0.565226	0.426338	0.587822	0.311779	0.0720124	0.847908
BraA02g027010.3C.gene	cyan	-0.336281	-0.317925	-0.101463	0.00825416	-0.0376045	-0.196032	0.461614
BraA02g029630.3C.gene	cyan	0.0550761	0.339961	0.289726	0.227158	0.0506379	-0.10721	0.588287
BraA02g030840.3C.gene	cyan	0.722803	1.02901	-0.28297	0.0838478	0.120786	0.163871	1.76922
BraA02g031110.3C.gene	cyan	1.02398	1.43355	1.44278	1.47716	1.63719	1.47932	1.86533
BraA02g036250.3C.gene	cyan	0.314249	0.0287398	0.0807935	-0.0944076	0.308024	0.407379	0.704803
BraA02g037560.3C.gene	cyan	-0.804646	0.0435648	-0.41564	-0.930776	-0.484653	-0.71284	1.2747
BraA02g037570.3C.gene	cyan	0.490422	-0.142448	0.049104	-0.234352	0.382503	0.334827	0.76769
BraA02g037680.3C.gene	cyan	0.107747	0.386133	0.306655	0.408733	0.654052	0.522217	0.913678
BraA02g038030.3C.gene	cyan	0.348288	0.587978	0.634279	0.30706	0.344718	0.47048	0.815034
BraA02g038310.3C.gene	cyan	-0.038778	-0.0700169	-0.537818	-0.245444	0.223876	0.346412	0.581258
BraA02g040830.3C.gene	cyan	1.14302	0.686052	0.778947	0.518409	0.777224	0.576	1.30914
BraA02g041510.3C.gene	cyan	0.693971	0.535811	0.55192	0.58675	0.398279	0.534638	1.03021
BraA02g042050.3C.gene	cyan	0.211217	0.208897	-0.224569	0.116514	-0.0246361	-1.28913	0.830402
BraA02g043030.3C.gene	cyan	0.873361	1.79	1.52865	1.84454	1.82321	1.39164	2.15359
BraA02g043400.3C.gene	cyan	0.649943	0.771257	0.574682	0.221051	0.321483	0.48051	1.06247
BraA02g043490.3C.gene	cyan	0.981221	1.05879	1.30456	1.25087	1.43502	1.33948	1.61885
BraA02g044910.3C.gene	cyan	1.31138	1.17917	1.12948	1.09894	0.851842	0.732263	1.51172
BraA03g000530.3C.gene	cyan	1.18729	1.54108	1.29128	1.26673	1.55605	1.57584	1.81507
BraA03g000990.3C.gene	cyan	0.29183	1.25922	1.25877	1.54538	1.5285	1.41498	1.85011
BraA03g001440.3C.gene	cyan	1.53104	1.37746	1.10299	1.30337	1.29094	1.13828	1.66419
BraA03g002690.3C.gene	cyan	-0.838603	-0.169677	-0.672672	-0.577235	-0.680639	-1.24533	1.17238
BraA03g004170.3C.gene	cyan	2.03481	1.67116	1.21508	0.327469	-0.332482	-0.185391	2.18459
BraA03g004560.3C.gene	cyan	-1.01314	0.0463689	0.0375807	0.0277114	0.358531	0.587293	0.943357
BraA03g005070.3C.gene	cyan	0.583111	1.94021	1.71362	1.80086	1.76977	1.8105	2.05793
BraA03g007640.3C.gene	cyan	0.4402	0.378157	0.255379	0.345989	0.304645	0.261558	0.694805
BraA03g008720.3C.gene	cyan	0.187349	0.861398	0.815985	0.819828	0.981908	1.09005	1.23635
BraA03g009370.3C.gene	cyan	-0.186735	0.134426	0.21212	-0.203351	0.258008	0.384123	0.604975
BraA03g011210.3C.gene	cyan	-0.0488063	0.0156127	-0.051346	-0.306139	-0.191917	-0.174992	0.497674
BraA03g012140.3C.gene	cyan	0.271954	0.196882	0.458769	-0.220211	0.145018	-0.125836	0.824694
BraA03g014100.3C.gene	cyan	0.284215	0.447685	0.150878	0.229013	0.269152	0.114499	0.913383
BraA03g014630.3C.gene	cyan	0.0881995	-0.162125	-0.1543	-0.110333	0.140358	0.0654575	0.413976
BraA03g015480.3C.gene	cyan	0.212365	0.288398	-0.958603	-1.13701	-0.773618	-0.980812	0.678702
BraA03g015960.3C.gene	cyan	0.491938	0.419763	-0.255123	-0.911345	-1.00491	-0.904229	0.788474
BraA03g016560.3C.gene	cyan	0.439629	0.130445	-0.053023	-0.218622	-0.0414753	0.150694	0.583202
BraA03g016630.3C.gene	cyan	1.35662	1.25989	1.2754	1.18019	1.13539	0.990503	1.59253
BraA03g017090.3C.gene	cyan	0.560881	0.986125	1.02894	0.969297	1.07701	1.31386	1.59656
BraA03g018070.3C.gene	cyan	0.925412	0.686976	0.635991	0.752282	0.497375	0.278153	1.66991
BraA03g018770.3C.gene	cyan	0.936036	0.872183	0.659108	0.537592	0.68866	0.803224	1.11636
BraA03g019010.3C.gene	cyan	-0.232581	-0.475578	-0.035681	0.0421071	0.245207	0.154263	0.631425
BraA03g019140.3C.gene	cyan	0.4001	0.496097	0.227729	0.144841	0.173732	0.390612	1.40456
BraA03g019360.3C.gene	cyan	1.40336	1.80361	1.68697	2.10728	2.10905	1.99642	2.83363
BraA03g019370.3C.gene	cyan	0.407844	0.293536	0.5552	0.770844	0.348897	0.557393	1.75973
BraA03g019590.3C.gene	cyan	0.566743	1.33079	1.10334	0.994496	0.827132	0.856364	1.41694
BraA03g019710.3C.gene	cyan	0.195339	-0.225483	-0.926407	-1.42973	-0.436461	0.106547	0.826653
BraA03g020090.3C.gene	cyan	1.14269	1.74798	1.58704	1.59562	1.7055	1.76196	1.96495
BraA03g021010.3C.gene	cyan	2.85085	2.23091	2.17648	2.50645	2.6624	2.60085	3.59649
BraA03g022050.3C.gene	cyan	0.516514	0.280905	0.404407	0.626495	0.536378	0.210464	1.03538
BraA03g022500.3C.gene	cyan	-1.44299	-0.239819	-0.179304	-0.262221	0.286879	0.571298	1.01345
BraA03g022660.3C.gene	cyan	1.00457	0.911314	0.78583	1.03231	0.79767	0.41019	1.36092
BraA03g022850.3C.gene	cyan	0.463984	0.190974	0.241869	-0.245896	0.444672	0.738569	1.05094
BraA03g022860.3C.gene	cyan	0.381361	0.568887	0.737365	0.631099	0.946727	0.739047	1.25868
BraA03g024000.3C.gene	cyan	1.51799	1.79833	1.84208	2.14843	2.15038	2.13052	2.53225
BraA03g027570.3C.gene	cyan	1.39501	1.98762	1.91546	1.89446	1.91174	1.91173	2.44073
BraA03g027750.3C.gene	cyan	2.2746	1.80861	1.75298	1.74656	1.80765	1.86992	2.39127
BraA03g028170.3C.gene	cyan	0.266033	0.11411	0.0118524	-0.208035	-0.234495	0.0869114	0.472485
BraA03g028390.3C.gene	cyan	0.195874	1.65169	1.53637	1.55406	0.781496	1.66427	2.22733
BraA03g029780.3C.gene	cyan	-0.825257	0.669659	0.826938	0.504314	0.626229	1.01231	1.25965
BraA03g031530.3C.gene	cyan	-0.598147	0.311858	0.42057	0.285482	0.304836	0.228775	0.677096
BraA03g031830.3C.gene	cyan	0.601318	0.410216	0.668569	0.540724	1.26449	1.07752	1.78483
BraA03g035250.3C.gene	cyan	-0.0435609	0.577712	0.776258	1.69176	1.63802	1.49939	1.9356
BraA03g035360.3C.gene	cyan	0.432309	0.33441	0.173109	-0.106215	0.320304	0.292451	1.40829
BraA03g035740.3C.gene	cyan	0.356101	1.03606	0.603872	0.418429	0.791419	0.966242	1.44395
BraA03g037160.3C.gene	cyan	0.959234	1.28735	1.17414	1.3453	1.26361	1.22533	1.69633
BraA03g037800.3C.gene	cyan	0.51151	0.807457	0.870222	0.468662	0.42966	0.12084	1.16071
BraA03g037880.3C.gene	cyan	0.137724	0.37946	0.428096	0.398095	0.275668	-0.147502	0.810787
BraA03g038120.3C.gene	cyan	0.855108	1.37119	1.44947	1.45487	1.39089	1.53965	1.84138
BraA03g038360.3C.gene	cyan	0.922259	1.24483	1.25142	1.1153	1.00587	0.695563	1.46106
BraA03g039960.3C.gene	cyan	0.490462	0.702096	0.554869	0.219691	0.286263	0.343722	1.12727
BraA03g040000.3C.gene	cyan	1.11469	1.34579	1.2972	0.971297	1.16337	1.41626	1.605
BraA03g040010.3C.gene	cyan	1.09974	1.07761	1.04877	0.76316	0.969976	1.20883	1.46011
BraA03g040350.3C.gene	cyan	0.0622816	1.51999	1.44209	1.43597	1.53522	1.71169	1.81717
BraA03g040440.3C.gene	cyan	-0.610835	0.17767	0.31527	0.183336	0.367933	0.816125	1.05833
BraA03g040510.3C.gene	cyan	0.913729	0.785412	0.487503	0.582393	0.675723	0.529805	1.0454
BraA03g040840.3C.gene	cyan	-0.26638	1.74184	1.8422	1.44288	1.14186	1.08207	2.05515
BraA03g041490.3C.gene	cyan	0.491418	0.451183	0.514171	1.41388	1.4951	1.51479	1.89613
BraA03g041630.3C.gene	cyan	0.286298	0.862502	0.405643	0.302092	0.278323	0.513038	1.78265
BraA03g042270.3C.gene	cyan	0.920889	1.19527	1.11818	0.818952	0.852956	0.859658	1.40616
BraA03g042710.3C.gene	cyan	-0.0323031	1.1315	1.23844	1.2094	1.25273	1.41112	1.59199
BraA03g042730.3C.gene	cyan	0.822871	1.1765	1.0425	1.16419	1.09352	0.692381	1.82978
BraA03g043850.3C.gene	cyan	0.0453776	1.07292	0.745529	0.992301	1.01589	1.06677	1.42972
BraA03g044270.3C.gene	cyan	0.570408	0.322591	0.223809	0.430338	0.417063	0.191237	0.827265
BraA03g045140.3C.gene	cyan	-1.43281	0.165329	0.0841326	-0.654264	0.00677899	0.128003	0.470778
BraA03g046420.3C.gene	cyan	0.185378	0.763263	0.748107	0.788142	0.880913	0.575061	1.37301
BraA03g046590.3C.gene	cyan	0.988798	1.20825	1.29888	1.37409	1.14383	0.939656	1.553
BraA03g047100.3C.gene	cyan	0.839446	0.145191	0.450483	0.955166	0.54143	-0.197752	1.7511
BraA03g047260.3C.gene	cyan	0.37988	-0.32062	0.813781	0.834474	0.691592	-0.403058	1.74114
BraA03g047290.3C.gene	cyan	-0.91524	-0.968018	-0.401578	-0.129636	0.119998	-1.39476	0.924903
BraA03g047620.3C.gene	cyan	1.45182	2.00154	1.90333	1.79459	1.84112	1.87671	2.20845
BraA03g048030.3C.gene	cyan	-0.692436	0.0626731	-0.00208818	-0.00636408	0.0378582	0.158719	0.473852
BraA03g048770.3C.gene	cyan	-0.110188	0.108847	-0.37186	-0.0259265	-0.676297	-1.84891	0.597491
BraA03g049330.3C.gene	cyan	0.489474	1.25504	1.07501	1.14519	1.08336	0.964245	1.52373
BraA03g050620.3C.gene	cyan	0.290929	0.224581	-0.270781	0.558759	0.565132	0.440313	1.22571
BraA03g050630.3C.gene	cyan	0.29325	0.441089	0.137335	-0.13852	-0.0689103	0.27924	0.892308
BraA03g051590.3C.gene	cyan	1.05379	0.968507	0.674365	0.957084	1.09059	1.08273	1.47146
BraA03g051700.3C.gene	cyan	-0.517778	0.0421893	0.117316	0.000739119	0.0437173	-0.217322	0.453811
BraA03g054840.3C.gene	cyan	1.05042	1.20246	1.31843	1.48831	1.41795	1.1491	1.70326
BraA03g057240.3C.gene	cyan	0.494157	0.311233	0.295119	0.266206	0.357763	0.28846	0.777365
BraA03g057650.3C.gene	cyan	0.364292	1.54334	1.41538	1.51223	1.50998	1.45349	2.04783
BraA03g058970.3C.gene	cyan	0.751065	1.41461	1.33358	1.24647	1.45778	1.35347	1.6277
BraA03g059510.3C.gene	cyan	0.658319	1.21609	1.2585	1.26654	1.07517	0.841857	1.45729
BraA03g059540.3C.gene	cyan	0.110188	0.557254	0.329213	0.202448	0.574699	0.660811	1.09524
BraA03g059550.3C.gene	cyan	0.986716	1.12775	0.958076	0.873373	0.895133	0.845072	1.35412
BraA03g060480.3C.gene	cyan	0.424379	1.11705	0.891456	1.16423	1.12565	0.93361	1.39727
BraA03g060640.3C.gene	cyan	-0.675292	0.196031	0.34763	0.32333	0.384294	0.28807	0.927109
BraA03g060720.3C.gene	cyan	1.47997	1.77941	1.66831	1.67175	1.78176	1.6998	2.23558
BraA03g060830.3C.gene	cyan	-0.0144589	0.483535	0.369492	0.297605	0.466134	0.222683	0.806678
BraA03g061210.3C.gene	cyan	0.306966	1.10599	0.910815	0.898022	0.937148	0.872704	1.42903
BraA03g061280.3C.gene	cyan	0.0876494	0.153519	0.0856388	0.0897908	0.395951	0.100543	0.633821
BraA03g061590.3C.gene	cyan	-0.38134	-0.187781	-0.0570816	-0.0809233	-0.0243548	0.252722	0.643177
BraA03g061960.3C.gene	cyan	0.133098	0.467397	0.39204	0.373363	0.430212	0.547884	0.979992
BraA04g000360.3C.gene	cyan	0.156442	0.195586	-0.118997	-0.0487115	0.103088	0.270734	0.850318
BraA04g000960.3C.gene	cyan	0.726888	1.98326	1.70211	1.75597	2.04369	1.86166	2.61338
BraA04g001580.3C.gene	cyan	1.35979	1.38118	1.21267	1.02115	1.30752	1.52397	1.7492
BraA04g002390.3C.gene	cyan	0.551842	0.482689	0.521996	0.434224	0.656597	0.682013	0.981002
BraA04g004890.3C.gene	cyan	0.939205	1.08439	0.84634	0.656089	0.841774	0.540927	1.29787
BraA04g005070.3C.gene	cyan	0.368209	-0.0133971	-0.0492737	-0.14325	-0.164382	-0.250364	0.601204
BraA04g005870.3C.gene	cyan	0.219369	0.931737	0.987403	1.03307	1.10717	1.00574	1.45097
BraA04g006300.3C.gene	cyan	0.239821	0.0641516	-0.000900357	0.0657116	0.0953905	-0.0577023	0.625982
BraA04g006400.3C.gene	cyan	0.366853	0.311134	0.158948	0.379199	0.612253	0.417338	0.841333
BraA04g007040.3C.gene	cyan	0.986216	0.730344	0.530065	0.704956	0.936513	1.04842	1.54129
BraA04g007060.3C.gene	cyan	0.317171	0.886573	0.552013	0.589727	0.710316	0.90446	1.29354
BraA04g007310.3C.gene	cyan	1.61031	2.05847	1.91618	1.9129	1.96404	2.04456	2.41662
BraA04g008180.3C.gene	cyan	0.37335	0.364869	0.300023	0.478434	0.2599	0.00497533	0.783325
BraA04g008200.3C.gene	cyan	1.00857	1.4211	1.12859	0.992166	0.840584	0.180667	1.786
BraA04g008790.3C.gene	cyan	-0.283661	-0.603444	-0.257818	-0.670362	-0.17438	0.308302	0.599848
BraA04g009820.3C.gene	cyan	0.174326	-0.0174701	-0.176277	-0.454024	-0.48559	-0.527485	0.546841
BraA04g011940.3C.gene	cyan	1.46145	1.44217	1.08891	1.41359	1.45096	1.25779	1.85131
BraA04g012550.3C.gene	cyan	0.737055	1.44452	1.33804	1.3817	1.40182	1.4375	1.8287
BraA04g013400.3C.gene	cyan	-0.348366	-0.219401	-0.209311	-0.345686	-0.0386384	-0.350734	1.09311
BraA04g013420.3C.gene	cyan	0.288978	0.219025	0.0713833	-0.104223	0.104649	0.345093	0.573485
BraA04g014130.3C.gene	cyan	0.779479	0.755735	0.419016	0.26432	0.116624	0.247735	1.04096
BraA04g015050.3C.gene	cyan	-0.536765	0.180987	0.282041	-0.0522367	0.203205	0.236502	0.505869
BraA04g015280.3C.gene	cyan	0.0710861	0.0594719	0.158719	-0.218586	-0.184592	-0.0458749	0.498294
BraA04g015630.3C.gene	cyan	2.15763	2.38802	2.27281	2.33742	2.30609	2.19659	3.00382
BraA04g015640.3C.gene	cyan	-0.214848	0.232804	0.174932	0.0897601	0.129871	0.0680836	0.472798
BraA04g015760.3C.gene	cyan	-0.152074	0.648607	0.58146	0.286853	0.505047	0.311802	1.1807
BraA04g016220.3C.gene	cyan	0.792568	1.12337	1.25273	1.23396	1.14773	0.804513	1.96178
BraA04g016760.3C.gene	cyan	0.246369	0.319275	0.0692066	0.177824	0.0674027	0.0377465	0.574571
BraA04g017100.3C.gene	cyan	-1.26336	-0.357641	-0.50575	/	-0.0444772	-0.781273	0.864589
BraA04g017820.3C.gene	cyan	1.60282	1.79345	1.77168	1.86546	1.92798	1.94246	2.23024
BraA04g020890.3C.gene	cyan	0.359362	0.468047	0.590404	0.26583	0.170064	-0.286259	1.01301
BraA04g021100.3C.gene	cyan	0.994604	1.60503	1.47462	1.31325	1.56542	1.64419	1.95743
BraA04g021110.3C.gene	cyan	-0.30191	0.498779	0.110088	0.361125	0.638732	0.599355	0.827099
BraA04g021240.3C.gene	cyan	1.56286	1.87127	1.95807	1.92438	1.7385	1.62869	2.24367
BraA04g021710.3C.gene	cyan	0.610776	1.89674	1.92624	1.90446	1.50581	1.67605	2.31338
BraA04g021790.3C.gene	cyan	0.878256	1.20288	1.15675	0.816313	1.03229	1.1162	1.56669
BraA04g022180.3C.gene	cyan	0.373088	0.0542695	0.0845846	-0.0546861	0.0582974	0.449671	0.748826
BraA04g022910.3C.gene	cyan	0.507167	0.713897	0.815393	0.328291	0.429844	0.796688	1.35819
BraA04g022930.3C.gene	cyan	/	-1.02828	-1.26812	/	-0.388909	0.0244784	0.790445
BraA04g023120.3C.gene	cyan	-0.348694	0.179329	-0.244371	-0.31989	-0.263405	-0.503672	0.955047
BraA04g023430.3C.gene	cyan	0.472228	0.0761015	-0.199764	-0.259292	-0.25388	-0.0816858	0.7578
BraA04g023480.3C.gene	cyan	-0.0946997	-0.0357473	0.146369	-0.416052	-0.128106	0.072245	0.564257
BraA04g023490.3C.gene	cyan	-0.0662992	0.153881	0.252741	-0.0115659	0.0982892	0.133378	0.448728
BraA04g024270.3C.gene	cyan	-0.741716	-0.142287	0.207765	0.0281831	-0.0413961	-0.251765	0.542776
BraA04g025910.3C.gene	cyan	-0.475606	-0.501694	0.0849299	0.259518	0.375696	0.102786	0.66634
BraA04g025920.3C.gene	cyan	-0.563999	0.262658	0.558207	0.680887	0.572645	0.448554	1.02766
BraA04g026300.3C.gene	cyan	-0.271933	0.219234	0.0533919	-0.0405927	0.221933	0.133309	0.536675
BraA04g027880.3C.gene	cyan	0.838742	0.971685	1.05149	1.01334	0.665701	0.219068	1.37776
BraA04g029110.3C.gene	cyan	-0.53816	0.597599	0.616289	0.487236	0.532209	0.837478	1.33357
BraA04g029150.3C.gene	cyan	0.7983	0.307443	0.26996	1.1011	1.59936	1.34285	1.73393
BraA04g030650.3C.gene	cyan	0.396691	0.720373	0.976691	0.543441	1.04129	1.30958	1.54503
BraA04g030870.3C.gene	cyan	0.317621	0.651047	0.633213	0.599572	0.578674	0.0131052	0.922841
BraA04g031380.3C.gene	cyan	1.52502	1.16205	0.882034	1.46754	1.63157	1.78414	1.92562
BraA04g031870.3C.gene	cyan	2.19077	2.26909	2.21339	2.47013	2.35848	2.20788	3.18412
BraA04g031890.3C.gene	cyan	0.0990945	0.510645	0.410548	0.175924	0.625512	0.609235	0.898406
BraA04g032410.3C.gene	cyan	0.407669	0.567793	-0.128517	-0.217509	-0.399021	0.385742	0.827176
BraA04g032530.3C.gene	cyan	0.485438	0.695054	0.24785	0.376165	0.49098	0.345911	1.1734
BraA05g000840.3C.gene	cyan	-0.445159	0.136256	0.10461	0.339992	0.458659	0.33796	0.708948
BraA05g000930.3C.gene	cyan	0.729392	1.5097	1.17811	1.08731	1.29782	1.38519	1.75953
BraA05g001510.3C.gene	cyan	-0.0186511	1.14198	1.1146	1.00819	0.874037	1.17032	1.66516
BraA05g001980.3C.gene	cyan	1.16515	0.871631	1.01954	1.24814	1.12508	0.843591	1.69513
BraA05g002170.3C.gene	cyan	0.659718	0.154597	0.234286	0.268534	0.192224	-0.0818945	0.8434
BraA05g002420.3C.gene	cyan	-0.398908	0.424873	-0.268703	-0.592188	0.1307	0.47053	1.67469
BraA05g002550.3C.gene	cyan	1.13843	1.53192	1.39453	1.24062	1.33961	1.20485	1.80917
BraA05g002650.3C.gene	cyan	0.10556	-0.182522	-0.276895	0.0360632	0.108412	0.0131243	0.549652
BraA05g003510.3C.gene	cyan	-0.615868	-0.057013	-0.405618	-0.358959	-0.324998	-0.349114	0.976747
BraA05g004090.3C.gene	cyan	0.280727	0.535926	0.417745	0.111298	0.117675	-0.0179258	0.883759
BraA05g004560.3C.gene	cyan	-0.0823951	-0.0463104	0.138151	0.139899	0.184793	-0.186457	0.465041
BraA05g005590.3C.gene	cyan	2.04315	2.36452	2.41911	2.65037	2.73548	2.62385	3.00967
BraA05g006330.3C.gene	cyan	1.53152	0.783173	0.557719	0.660877	0.685284	0.810734	1.94315
BraA05g006700.3C.gene	cyan	0.152006	0.176444	0.531343	0.324635	0.178583	0.443607	0.908696
BraA05g006930.3C.gene	cyan	0.172431	0.754204	0.786832	0.703704	0.602731	0.69818	1.1404
BraA05g006950.3C.gene	cyan	0.769098	0.835645	0.450753	0.760082	0.70143	0.597274	1.16936
BraA05g007690.3C.gene	cyan	-0.0687358	0.284667	0.341607	0.334178	-0.420528	-0.617431	1.57628
BraA05g008080.3C.gene	cyan	-0.307957	0.283703	0.269589	0.519122	0.509502	0.681191	0.840722
BraA05g008260.3C.gene	cyan	0.82506	0.676902	0.472683	0.61062	0.368882	0.343624	1.77658
BraA05g008270.3C.gene	cyan	1.74111	1.52433	1.29463	1.49519	1.29657	1.08693	2.64716
BraA05g008280.3C.gene	cyan	0.289077	0.612677	0.525494	0.690732	0.476578	0.106664	0.981674
BraA05g008680.3C.gene	cyan	1.41884	1.29261	1.23938	1.62382	1.70654	1.71026	1.93391
BraA05g009760.3C.gene	cyan	-0.2554	0.333644	0.252924	0.248546	0.387267	0.155936	0.750217
BraA05g010180.3C.gene	cyan	-0.433332	0.345511	-0.192247	0.135061	0.152736	-0.057094	1.2477
BraA05g010340.3C.gene	cyan	0.978766	1.86451	1.82915	2.00886	2.09943	2.09903	2.31875
BraA05g011340.3C.gene	cyan	-0.336587	0.165205	0.233647	0.534	0.518277	0.500902	0.938285
BraA05g011450.3C.gene	cyan	0.435045	1.06923	1.23122	1.16734	1.022	1.07142	2.22771
BraA05g012030.3C.gene	cyan	-0.312072	0.34693	0.141337	0.399714	0.26069	-0.103263	1.12583
BraA05g013840.3C.gene	cyan	1.02406	0.255046	-0.0868126	0.0646636	0.411208	0.649886	1.2133
BraA05g014520.3C.gene	cyan	0.657403	0.673099	0.819518	1.06122	1.03093	0.763999	1.29936
BraA05g014670.3C.gene	cyan	0.662941	0.82577	0.710305	0.693527	0.773691	0.734101	1.22476
BraA05g014950.3C.gene	cyan	0.191718	0.681895	0.560126	0.661145	0.579467	0.292387	0.934586
BraA05g014990.3C.gene	cyan	0.850567	1.63132	1.43591	1.62714	1.79308	1.23447	2.16084
BraA05g016340.3C.gene	cyan	1.16978	1.56709	1.586	1.61048	1.21867	1.09485	2.00733
BraA05g017440.3C.gene	cyan	0.866273	1.45683	1.31575	1.30257	1.33899	1.21987	1.66121
BraA05g022130.3C.gene	cyan	-0.0830922	0.27893	-0.0850377	-0.0898167	-0.00142813	-0.334785	0.590233
BraA05g022470.3C.gene	cyan	0.280783	0.132822	0.30674	0.447821	0.252048	-0.424346	1.08193
BraA05g022890.3C.gene	cyan	1.44891	2.2001	2.35427	2.42054	2.2725	2.19333	2.67494
BraA05g023720.3C.gene	cyan	-0.131676	0.579871	0.64082	0.653121	0.511161	0.448189	1.36068
BraA05g024150.3C.gene	cyan	-0.183141	0.48326	0.152608	0.0237031	0.315747	0.461069	1.15284
BraA05g024730.3C.gene	cyan	-0.853685	-0.1471	0.0310598	0.209309	0.295489	0.0162826	0.879338
BraA05g024810.3C.gene	cyan	-0.270213	0.163234	-0.130973	-0.0820116	-0.324034	0.262889	0.58777
BraA05g024920.3C.gene	cyan	1.57422	2.18835	1.91103	1.95182	1.84205	2.01153	2.28705
BraA05g027030.3C.gene	cyan	0.538424	1.25899	1.284	1.27487	1.40911	1.49721	1.60718
BraA05g027760.3C.gene	cyan	0.522287	1.07719	0.975569	1.00307	0.806537	0.621846	1.46393
BraA05g028020.3C.gene	cyan	-0.348317	0.47361	-0.342913	-0.0338966	0.41551	0.188842	0.92098
BraA05g028420.3C.gene	cyan	1.00898	0.828553	0.755428	0.755798	0.52542	0.270538	1.1842
BraA05g028530.3C.gene	cyan	-0.0799271	0.0634164	-0.110731	0.0123605	-0.282204	-0.0905877	0.495871
BraA05g028860.3C.gene	cyan	-0.459704	0.218923	-0.170851	0.0758969	-0.0478576	0.072038	0.545307
BraA05g028880.3C.gene	cyan	2.04493	2.14375	1.99595	1.99217	1.90664	1.59587	2.35582
BraA05g028960.3C.gene	cyan	-0.016227	0.250328	-0.223921	0.0163803	-0.22199	-0.280854	0.609125
BraA05g029550.3C.gene	cyan	1.31908	1.91269	1.8082	1.89403	1.4523	1.24209	2.15014
BraA05g031750.3C.gene	cyan	0.129459	0.0540599	-0.767846	-0.148205	-0.110743	-0.203761	0.426186
BraA05g032520.3C.gene	cyan	1.16409	1.37778	1.34839	1.18125	1.35338	1.31128	1.71476
BraA05g033190.3C.gene	cyan	1.04824	0.971533	0.850155	0.819446	0.988521	1.0419	1.44073
BraA05g033340.3C.gene	cyan	-0.0969911	0.162443	-0.118687	0.20126	0.272863	-0.00949672	0.953617
BraA05g034020.3C.gene	cyan	0.500356	0.963288	1.04618	0.732711	0.589296	0.61565	1.45727
BraA05g034950.3C.gene	cyan	0.526552	-0.0452718	-0.380116	-0.241103	0.225287	0.327648	0.958181
BraA05g035730.3C.gene	cyan	1.11784	0.694894	0.70087	0.854327	1.04216	0.726355	1.29863
BraA05g035930.3C.gene	cyan	0.375528	-0.0010707	0.162481	0.186093	0.340499	0.108493	0.761208
BraA05g036420.3C.gene	cyan	0.15995	0.658136	0.44401	0.785956	0.576395	0.35276	1.12246
BraA05g036930.3C.gene	cyan	0.0462091	0.681756	0.692832	1.20115	1.38557	1.3468	1.85872
BraA05g036990.3C.gene	cyan	-0.388165	0.507959	0.283733	0.312099	0.310102	0.190841	0.626674
BraA05g039980.3C.gene	cyan	-0.782437	0.244634	0.112345	0.128321	0.0168618	0.108368	0.436038
BraA05g040420.3C.gene	cyan	1.35472	1.71256	1.72203	1.74044	1.7574	1.63232	2.11943
BraA06g000210.3C.gene	cyan	1.10167	1.04177	0.808862	1.01718	1.30365	1.35623	1.52963
BraA06g000220.3C.gene	cyan	0.487591	0.838564	0.495083	0.544073	0.673179	0.718191	1.05907
BraA06g001500.3C.gene	cyan	0.0637872	0.664488	-0.252496	0.204927	0.860115	1.02023	1.73613
BraA06g004150.3C.gene	cyan	0.0894294	0.252357	0.144916	0.327108	0.451572	0.279004	0.77675
BraA06g004920.3C.gene	cyan	1.52281	1.5128	1.0122	1.10941	1.54418	1.43144	2.07879
BraA06g005150.3C.gene	cyan	0.606217	0.592626	0.551408	0.246923	0.766011	0.786772	1.20566
BraA06g006160.3C.gene	cyan	1.51179	1.51122	1.27466	1.22333	1.39512	1.66738	1.79781
BraA06g006390.3C.gene	cyan	1.25173	1.76244	1.61214	1.83327	1.87292	2.0267	2.21698
BraA06g007550.3C.gene	cyan	0.756686	1.06488	1.0342	0.910846	0.85262	0.820309	1.37739
BraA06g008280.3C.gene	cyan	1.7591	1.95365	1.77015	1.49722	1.54867	1.54014	2.14368
BraA06g009110.3C.gene	cyan	0.355634	0.781316	0.359843	0.571726	0.828515	0.871316	1.03527
BraA06g009130.3C.gene	cyan	0.150887	1.33888	1.41506	1.26753	0.929446	1.03896	1.64515
BraA06g009570.3C.gene	cyan	-0.122582	0.162186	0.165462	-0.0499079	0.200073	0.0606202	0.616633
BraA06g010390.3C.gene	cyan	0.840556	0.672873	0.516343	0.691161	0.88035	0.71883	1.21327
BraA06g011740.3C.gene	cyan	0.0908767	0.203536	0.15256	-0.0308529	0.0164026	-0.440997	0.657371
BraA06g011860.3C.gene	cyan	0.627832	1.13912	1.13872	0.891278	1.10847	1.29474	1.51851
BraA06g014270.3C.gene	cyan	0.801757	0.806018	0.587581	0.521367	0.616733	0.648094	1.29289
BraA06g014920.3C.gene	cyan	0.133031	0.861202	1.17727	0.805576	1.3669	0.746766	1.80486
BraA06g014940.3C.gene	cyan	0.725949	0.881532	0.784185	0.676247	0.592218	0.255826	1.10791
BraA06g015270.3C.gene	cyan	1.10576	1.34925	1.50416	1.44225	1.43116	1.28027	1.74342
BraA06g015990.3C.gene	cyan	-1.10952	-0.525464	-0.250797	0.310533	-0.0365333	0.171332	0.64435
BraA06g016260.3C.gene	cyan	0.642423	0.423716	0.48172	0.637322	0.322708	0.111714	0.935478
BraA06g016340.3C.gene	cyan	-0.206566	-0.0549592	0.172249	-0.0526571	-0.153431	-0.244882	0.43593
BraA06g016660.3C.gene	cyan	0.363733	0.424205	0.346116	0.230807	0.179786	0.184546	0.760016
BraA06g017080.3C.gene	cyan	0.439042	0.412877	0.670084	0.748895	0.57446	0.228351	1.00943
BraA06g017580.3C.gene	cyan	1.31736	1.6673	1.69898	1.08312	1.44139	1.79362	2.07123
BraA06g021340.3C.gene	cyan	0.441646	0.754126	0.422222	0.854707	0.880218	0.581968	1.15237
BraA06g023330.3C.gene	cyan	0.652345	0.920594	0.895404	0.851772	0.773565	0.842454	1.29099
BraA06g024560.3C.gene	cyan	-0.390838	1.64885	1.70159	1.18806	0.971858	0.997068	1.95814
BraA06g024660.3C.gene	cyan	1.59952	2.42877	2.30948	2.29626	2.39316	2.60878	2.78472
BraA06g025540.3C.gene	cyan	0.563157	1.51471	1.56581	1.70363	1.61851	1.44403	1.84956
BraA06g025660.3C.gene	cyan	0.564369	0.56118	0.62528	0.746358	0.977952	0.789803	1.11868
BraA06g026000.3C.gene	cyan	0.467652	0.233295	0.0712841	0.0626259	0.209109	0.150254	0.604498
BraA06g027220.3C.gene	cyan	1.03698	1.15228	0.977789	0.919145	1.10451	1.06586	1.41359
BraA06g027640.3C.gene	cyan	0.995919	1.36149	1.44615	1.43569	1.3512	1.48092	1.78566
BraA06g028610.3C.gene	cyan	-0.37499	0.166926	0.0835617	-0.287858	-0.28319	0.0342017	0.664923
BraA06g028630.3C.gene	cyan	0.197146	0.545072	0.46218	0.501774	0.599443	0.661478	0.939291
BraA06g029360.3C.gene	cyan	2.20853	2.29373	2.11368	1.9595	1.82689	2.02237	2.58684
BraA06g029760.3C.gene	cyan	0.657427	1.16253	0.783341	0.973294	0.903717	0.862341	1.40689
BraA06g029930.3C.gene	cyan	-0.561211	0.307466	0.0657034	0.0537001	0.266521	-0.0242558	0.828343
BraA06g030530.3C.gene	cyan	1.16863	1.2694	1.27425	1.28651	1.51373	1.28002	1.80226
BraA06g031900.3C.gene	cyan	0.823465	0.805322	1.10026	0.956938	1.20876	1.25542	1.61565
BraA06g032120.3C.gene	cyan	0.357658	0.437635	0.423375	0.0464671	0.118723	0.132976	0.681563
BraA06g032320.3C.gene	cyan	-0.0490699	0.0611258	0.011086	-0.153788	0.0981724	0.177604	0.414794
BraA06g034460.3C.gene	cyan	-0.222063	-0.0346587	-0.00725964	-0.00244995	0.0931367	0.139835	0.44237
BraA06g036860.3C.gene	cyan	0.405336	0.2533	-0.0124864	0.187254	0.228291	0.194948	1.01929
BraA06g037410.3C.gene	cyan	2.50257	2.08599	1.67005	2.07882	2.26029	1.35713	2.78885
BraA06g037660.3C.gene	cyan	0.29297	0.679909	0.389754	0.627589	0.956257	1.09062	1.48058
BraA06g037750.3C.gene	cyan	0.887157	1.45454	1.37201	1.25348	1.39173	1.26811	2.11344
BraA06g037830.3C.gene	cyan	0.117009	0.221189	0.665111	0.539261	0.672243	0.473208	0.980648
BraA06g041020.3C.gene	cyan	1.00654	-0.0289624	0.746608	0.0332715	0.52597	0.904581	1.60637
BraA06g041620.3C.gene	cyan	0.698102	0.537426	0.740828	0.254138	0.213354	-0.16401	1.02797
BraA06g042970.3C.gene	cyan	1.86925	1.74714	1.84702	1.80423	1.8872	2.07275	2.31037
BraA06g043920.3C.gene	cyan	1.22938	2.08948	1.98082	1.81237	1.89947	1.93211	2.24525
BraA06g044370.3C.gene	cyan	1.72617	1.9616	1.61917	1.65629	1.7744	1.4196	2.17332
BraA06g044720.3C.gene	cyan	1.22206	1.87767	1.80734	1.84847	1.94946	2.01027	2.39725
BraA06g044730.3C.gene	cyan	1.40292	1.72462	1.59191	1.61606	1.76294	1.80828	2.19907
BraA06g044800.3C.gene	cyan	0.788821	1.36605	1.26898	1.37228	1.14384	0.910374	1.5729
BraA07g002050.3C.gene	cyan	0.859839	1.09704	1.36689	1.40382	1.73629	1.19402	1.90302
BraA07g002620.3C.gene	cyan	-1.05246	-0.493137	-0.190287	0.047376	0.182101	0.0571132	0.64673
BraA07g002770.3C.gene	cyan	0.0783879	0.277961	0.0593945	0.126197	0.20461	0.0574199	0.596211
BraA07g002820.3C.gene	cyan	0.209215	-0.0177173	-0.525659	-0.00690723	-0.178971	-0.607162	0.579203
BraA07g003460.3C.gene	cyan	-0.0113547	0.35147	-0.103855	0.0839731	-0.0866776	0.260393	1.0024
BraA07g003480.3C.gene	cyan	-0.29541	-0.283708	-0.577022	-0.465735	-0.44176	0.32723	0.706722
BraA07g004430.3C.gene	cyan	-0.698961	0.233962	0.214851	0.062235	0.416523	0.226939	0.607955
BraA07g005530.3C.gene	cyan	0.338292	-0.400161	-0.352375	-0.08485	-0.181459	-1.20779	0.640041
BraA07g007550.3C.gene	cyan	0.879021	1.02608	0.828663	0.538102	0.753339	0.631365	1.39442
BraA07g007650.3C.gene	cyan	-0.0877666	0.536036	0.396289	0.742233	0.658222	0.526788	0.92693
BraA07g007690.3C.gene	cyan	0.345341	0.286914	0.0514967	-0.147673	0.138665	0.33084	0.758527
BraA07g008030.3C.gene	cyan	0.254294	0.712117	0.787838	1.01539	0.697611	0.64559	1.24404
BraA07g008300.3C.gene	cyan	/	0.0478559	-0.0328228	0.266227	0.266148	-0.153123	0.675295
BraA07g008810.3C.gene	cyan	1.53082	2.33566	2.3132	2.41243	2.36461	2.53991	2.82747
BraA07g009460.3C.gene	cyan	-0.733881	0.165064	-0.174983	-0.196906	0.0162024	-0.0393732	0.389253
BraA07g009680.3C.gene	cyan	0.580064	1.35444	1.13877	1.30949	1.36201	1.44361	1.69178
BraA07g011000.3C.gene	cyan	-0.419738	0.383327	0.422479	0.0851409	0.41659	0.0319819	0.778052
BraA07g013480.3C.gene	cyan	0.667769	0.390505	0.372201	0.277899	0.259053	-0.691428	1.17024
BraA07g013560.3C.gene	cyan	-0.413022	-0.0308922	0.625564	0.581029	-0.437594	-0.81801	1.27421
BraA07g014900.3C.gene	cyan	1.18262	1.61211	1.36375	1.24933	1.45094	1.42535	1.83819
BraA07g016000.3C.gene	cyan	1.08884	0.904636	0.355523	-0.157032	0.311573	0.506229	1.36405
BraA07g016790.3C.gene	cyan	0.560874	0.673411	0.481684	0.379478	0.31818	0.444506	0.885074
BraA07g016800.3C.gene	cyan	0.579568	1.29321	1.17885	1.17114	1.07324	1.18716	1.58473
BraA07g018720.3C.gene	cyan	0.654022	0.674854	0.700889	0.621649	0.628552	0.563241	1.03701
BraA07g019420.3C.gene	cyan	-0.197057	-0.162557	-0.0191274	0.153131	0.291045	0.118279	0.96779
BraA07g020430.3C.gene	cyan	0.0225539	0.132966	-0.353254	-0.217453	0.115833	-0.377741	0.624974
BraA07g020860.3C.gene	cyan	0.335735	0.544526	0.271874	0.380859	0.680574	0.554741	0.818454
BraA07g021770.3C.gene	cyan	1.14047	1.29468	1.26427	1.45227	1.59719	1.50281	1.99197
BraA07g021850.3C.gene	cyan	-0.271791	-1.10506	-0.643689	-0.523815	-0.828749	/	0.859364
BraA07g022350.3C.gene	cyan	0.640944	1.39485	1.28	1.17891	1.29102	1.51032	1.75215
BraA07g024180.3C.gene	cyan	0.420563	0.241287	0.212069	0.123273	0.315353	-0.284984	0.728701
BraA07g024310.3C.gene	cyan	0.19342	0.926194	0.882404	1.10259	1.37609	1.15219	1.68077
BraA07g024720.3C.gene	cyan	0.663395	1.24085	1.1957	1.34609	1.35399	1.52962	1.73053
BraA07g024740.3C.gene	cyan	-0.549782	0.231805	0.36847	0.364363	0.39098	0.213643	0.820566
BraA07g025430.3C.gene	cyan	0.435328	0.661945	0.378637	0.420566	0.407014	0.712539	0.991753
BraA07g025870.3C.gene	cyan	0.404153	0.271725	-0.0704048	0.26243	0.360379	-0.0390519	0.915596
BraA07g026310.3C.gene	cyan	0.734965	1.6242	1.664	1.51087	1.55485	1.79096	1.97414
BraA07g026390.3C.gene	cyan	3.38478	3.29094	2.93167	3.11889	3.20299	3.00652	3.62172
BraA07g026890.3C.gene	cyan	-0.154427	0.133535	0.190158	-0.133121	-0.0561681	0.144319	0.485655
BraA07g026920.3C.gene	cyan	0.445829	1.65873	0.560034	1.19193	0.86914	0.886421	1.98972
BraA07g027100.3C.gene	cyan	0.422725	1.24349	1.05659	1.12631	1.13485	1.1257	1.4778
BraA07g027110.3C.gene	cyan	1.43982	1.5428	1.55148	1.70957	1.665	1.52491	2.04897
BraA07g028130.3C.gene	cyan	1.10402	1.03141	0.979013	0.916542	0.985286	1.01338	1.49913
BraA07g028670.3C.gene	cyan	1.27881	1.23454	0.964111	0.612182	0.488944	0.248877	1.63255
BraA07g028720.3C.gene	cyan	0.695841	1.37315	1.40076	1.36951	1.54903	1.57155	1.99029
BraA07g029030.3C.gene	cyan	0.562504	0.278576	-0.747883	-0.685245	-0.411342	0.179572	0.852928
BraA07g029290.3C.gene	cyan	1.67655	1.87455	1.80578	1.80881	1.81098	1.83236	2.21798
BraA07g030120.3C.gene	cyan	0.296815	-0.116446	-0.220915	-0.431518	-0.587128	-0.199483	0.541178
BraA07g030440.3C.gene	cyan	0.7888	1.17557	0.859154	0.816599	1.13349	0.927676	1.63168
BraA07g030530.3C.gene	cyan	-0.0535582	0.162431	-0.0677489	0.440134	0.127966	-0.186093	0.667312
BraA07g031790.3C.gene	cyan	0.744264	1.07046	1.05436	1.01025	1.13238	1.04376	1.37521
BraA07g032160.3C.gene	cyan	0.00827504	0.390123	0.321122	0.463604	0.573031	0.575041	0.755869
BraA07g033730.3C.gene	cyan	-0.45382	0.86444	0.287793	0.362547	0.502198	0.640364	1.07041
BraA07g034680.3C.gene	cyan	0.815468	0.62057	0.628318	0.522869	0.757503	0.665456	1.07422
BraA07g034830.3C.gene	cyan	0.462332	0.663991	0.536604	0.761203	0.666185	0.849265	1.24263
BraA07g035140.3C.gene	cyan	1.82014	1.74212	1.46467	1.5443	1.40853	1.36724	2.04308
BraA07g035160.3C.gene	cyan	0.0896416	0.0352207	-0.182091	-0.0574799	0.201203	0.210273	0.618403
BraA07g035530.3C.gene	cyan	0.270547	-0.968834	-0.394079	-0.601919	-0.400574	-0.381122	0.679299
BraA07g036350.3C.gene	cyan	0.217463	0.272922	0.0565231	-0.195214	-1.05773	-0.7376	0.751892
BraA07g037090.3C.gene	cyan	1.55581	2.0283	1.92864	1.92953	2.0343	1.92869	2.39506
BraA07g037460.3C.gene	cyan	0.877966	0.809582	0.485419	0.137394	0.55088	0.666617	1.21809
BraA07g037710.3C.gene	cyan	0.82805	1.18658	0.938579	0.952896	0.903343	1.03977	1.41446
BraA07g038340.3C.gene	cyan	1.52872	0.834182	0.642836	0.269879	0.400756	-0.187831	1.72009
BraA07g038870.3C.gene	cyan	-0.0357594	0.00812829	0.336277	0.502545	0.515157	0.110992	0.905099
BraA07g039270.3C.gene	cyan	0.100768	0.394301	0.593414	0.437552	0.449783	0.411491	1.02755
BraA07g040170.3C.gene	cyan	0.0147951	0.323717	-0.154987	0.0133242	0.0914848	0.10199	0.627284
BraA07g040290.3C.gene	cyan	0.0363225	0.624308	0.398141	0.5019	0.572122	0.643335	0.867
BraA07g040830.3C.gene	cyan	0.306364	0.540918	0.77101	0.364989	0.437339	0.353051	0.890082
BraA07g041110.3C.gene	cyan	0.210318	0.289079	0.211974	0.25982	0.0678382	-0.248275	0.656906
BraA07g041310.3C.gene	cyan	0.967529	0.799784	0.570328	0.50405	0.683306	0.373034	1.32046
BraA07g041480.3C.gene	cyan	0.48756	0.980827	0.543758	0.525386	0.643349	0.363992	1.33973
BraA07g042780.3C.gene	cyan	0.553026	1.52881	1.13961	1.43659	1.41748	1.27039	1.86676
BraA08g000110.3C.gene	cyan	0.923715	0.969871	1.17653	1.14729	1.09647	1.0445	1.46054
BraA08g000880.3C.gene	cyan	0.125797	0.527106	0.676181	0.323974	0.379876	-0.0264696	0.96051
BraA08g001230.3C.gene	cyan	0.454947	1.01352	0.900656	0.702919	0.893037	0.654933	1.45427
BraA08g001320.3C.gene	cyan	-0.437489	0.654431	0.757919	0.640312	0.82539	0.77961	1.45982
BraA08g003220.3C.gene	cyan	1.88169	2.22162	2.18244	2.0956	2.10772	2.20087	2.5784
BraA08g003550.3C.gene	cyan	1.44852	1.31199	1.31601	1.36778	1.22757	1.01491	1.70718
BraA08g004210.3C.gene	cyan	1.34152	1.77556	1.94521	2.20798	2.37905	2.13502	3.0497
BraA08g005810.3C.gene	cyan	0.191829	0.35376	0.450755	0.623682	0.359534	-0.0725224	1.04036
BraA08g006250.3C.gene	cyan	1.28865	1.72972	1.44274	1.47396	1.62521	1.65472	1.94367
BraA08g007990.3C.gene	cyan	1.09726	0.975363	0.927051	0.919055	1.0352	0.876528	1.39114
BraA08g008240.3C.gene	cyan	1.3483	1.31023	1.30902	1.32372	1.68339	1.74963	1.96903
BraA08g008830.3C.gene	cyan	1.52133	1.35922	1.19025	1.50885	1.27737	0.923487	1.99927
BraA08g011170.3C.gene	cyan	0.0245957	-0.698415	-0.825486	-1.01147	-1.2414	-0.843817	0.784323
BraA08g011880.3C.gene	cyan	0.718243	0.723311	0.88121	0.82461	0.674256	0.00505247	1.1945
BraA08g011960.3C.gene	cyan	-0.278265	-0.169103	-0.11736	0.134936	0.0997337	-0.172257	0.476298
BraA08g012050.3C.gene	cyan	1.317	0.51072	0.388571	0.495321	0.347984	0.244926	1.81821
BraA08g015240.3C.gene	cyan	0.0187243	-0.0357622	-0.00966055	-0.348335	-0.0798283	-0.0721562	0.336347
BraA08g015510.3C.gene	cyan	1.76755	2.35987	2.1965	2.19377	1.99577	2.49057	2.61089
BraA08g015620.3C.gene	cyan	1.64212	1.24187	0.859447	0.682522	1.07156	1.29776	1.84784
BraA08g016570.3C.gene	cyan	-0.165663	-0.157986	0.147534	0.480544	-0.183602	-1.32656	1.44328
BraA08g016720.3C.gene	cyan	0.444715	0.0389979	0.0526566	-0.130494	0.010518	0.0738931	0.608877
BraA08g016770.3C.gene	cyan	-0.358061	0.266468	-0.0820452	0.314886	0.320407	0.102145	0.88819
BraA08g018180.3C.gene	cyan	-0.13385	0.166597	0.455094	0.508486	0.334983	0.230032	1.29792
BraA08g019250.3C.gene	cyan	0.894742	1.25162	1.30117	1.40388	1.53092	1.48434	1.83685
BraA08g019920.3C.gene	cyan	0.240155	0.656012	0.680961	0.735555	0.567921	0.34124	1.01691
BraA08g020190.3C.gene	cyan	-0.892137	0.148736	-0.001288	-1.32512	0.491469	0.512833	1.33174
BraA08g020510.3C.gene	cyan	1.10492	1.18252	0.968916	1.25319	1.51188	1.55758	1.937
BraA08g020690.3C.gene	cyan	-0.194953	0.0334711	-0.000477987	0.0932864	0.13244	-0.347384	0.416768
BraA08g020930.3C.gene	cyan	0.883085	0.945753	0.936975	0.535879	0.685005	0.864683	1.23376
BraA08g021380.3C.gene	cyan	0.173584	0.148878	-0.110074	-0.500231	-0.168192	0.338403	0.610187
BraA08g021810.3C.gene	cyan	1.92612	1.40052	1.15308	0.893703	0.891932	0.149328	2.2152
BraA08g021820.3C.gene	cyan	1.3324	1.1414	0.937592	0.715363	0.747066	0.060172	1.75709
BraA08g021890.3C.gene	cyan	0.588505	1.27399	1.26119	1.15525	1.28648	1.38837	1.68538
BraA08g022730.3C.gene	cyan	-0.259215	-0.0212324	-0.226538	0.772002	1.05356	0.749842	1.29023
BraA08g022890.3C.gene	cyan	0.705921	0.531353	0.367306	0.622914	0.621669	0.37838	1.08082
BraA08g023450.3C.gene	cyan	0.861004	0.864882	0.785902	0.676308	0.835043	1.25225	1.53199
BraA08g023960.3C.gene	cyan	-0.0612425	0.023298	-0.0836931	0.233636	0.483689	0.451668	0.693845
BraA08g025430.3C.gene	cyan	-0.0605337	0.411932	0.363347	0.341975	0.295896	0.340125	0.69187
BraA08g026660.3C.gene	cyan	1.51185	1.29196	0.92061	1.14009	1.31302	1.01363	2.0568
BraA08g026670.3C.gene	cyan	-0.159653	-0.0333121	-0.0697713	-0.422814	-0.0381225	-0.152977	0.408505
BraA08g026680.3C.gene	cyan	1.2423	0.767558	0.391694	0.241319	0.615617	0.704054	1.5693
BraA08g027460.3C.gene	cyan	-0.74619	-0.191063	-0.267942	-0.469442	0.279832	-0.354007	0.763422
BraA08g027840.3C.gene	cyan	0.370791	0.533172	0.32122	0.497928	0.444946	0.443382	0.994753
BraA08g028120.3C.gene	cyan	0.469243	0.415163	-0.176049	0.18314	0.262763	-0.0638544	0.782103
BraA08g028550.3C.gene	cyan	0.830355	0.973102	0.594816	0.48292	0.756454	0.563144	1.23608
BraA08g028700.3C.gene	cyan	0.989459	0.995951	0.716347	0.704234	0.853822	0.611752	1.22109
BraA08g029130.3C.gene	cyan	1.48655	1.44971	1.71109	1.30379	1.5807	1.54938	1.96838
BraA08g029210.3C.gene	cyan	0.397145	0.576692	0.715727	0.363109	0.599344	0.472881	1.03004
BraA08g029440.3C.gene	cyan	1.24383	1.24535	1.17768	1.23011	1.23951	1.0539	1.5961
BraA08g029580.3C.gene	cyan	-0.497222	-0.283528	-0.482491	-0.216617	-0.338272	-0.137783	0.638782
BraA08g030620.3C.gene	cyan	0.61557	1.29129	1.02734	1.33295	1.52973	1.39011	1.83235
BraA08g031220.3C.gene	cyan	-0.527362	-0.184468	-0.0367943	-0.574075	-1.20116	-0.734841	0.808506
BraA08g031470.3C.gene	cyan	-0.138939	0.230194	0.44084	0.29164	-0.0111515	-0.486866	0.724429
BraA08g033610.3C.gene	cyan	1.28444	1.91268	1.88474	2.02156	2.0243	1.98692	2.27463
BraA08g034180.3C.gene	cyan	-0.0846809	-0.0252848	-0.0592203	0.0869618	-0.0481246	-0.421837	0.59247
BraA08g034260.3C.gene	cyan	1.10794	0.699841	0.205761	0.48661	0.919986	1.23072	1.43536
BraA08g035740.3C.gene	cyan	0.280223	1.37479	1.52174	1.79158	1.90459	1.89899	2.1055
BraA09g000010.3C.gene	cyan	0.383916	1.12378	0.64094	0.950479	0.982492	0.686711	1.78737
BraA09g000120.3C.gene	cyan	0.88693	0.954919	0.526516	0.578265	0.621074	1.07464	1.51041
BraA09g001800.3C.gene	cyan	-0.150779	0.443298	0.234043	0.0612304	0.0715786	0.168432	0.694147
BraA09g002230.3C.gene	cyan	-1.93438	-0.093253	-0.176255	-0.900685	-0.296175	0.10658	0.585425
BraA09g002540.3C.gene	cyan	0.519943	0.409912	0.463175	0.669147	0.652764	0.452186	0.938402
BraA09g002550.3C.gene	cyan	1.03781	0.187163	0.119301	0.168746	0.294591	0.208307	1.23623
BraA09g002820.3C.gene	cyan	0.833083	0.293093	-0.492197	0.433595	0.879604	0.192488	1.40299
BraA09g003560.3C.gene	cyan	-0.527092	-0.398257	-0.363423	-0.31021	-0.104677	0.369421	0.833865
BraA09g004800.3C.gene	cyan	0.203522	0.106843	-0.167858	-0.128391	0.020052	-0.116032	0.497516
BraA09g006040.3C.gene	cyan	0.0729697	0.619314	0.649632	0.677632	0.465012	0.56257	0.918527
BraA09g006240.3C.gene	cyan	1.26331	1.72877	1.65046	1.54226	1.6351	1.73705	2.10488
BraA09g006820.3C.gene	cyan	1.08347	0.851876	1.08694	0.812228	0.883805	0.407007	1.40682
BraA09g009000.3C.gene	cyan	1.22012	1.78025	1.65917	1.73462	1.77043	1.85594	2.07001
BraA09g009440.3C.gene	cyan	-0.551026	0.415899	0.0267428	0.0641799	0.215391	-0.261949	0.697718
BraA09g010080.3C.gene	cyan	1.29781	1.00402	0.778508	0.480199	0.632	0.634587	1.50589
BraA09g011200.3C.gene	cyan	1.92433	1.49453	1.47336	1.65688	1.90784	1.87068	2.2475
BraA09g011530.3C.gene	cyan	0.197003	0.278182	0.104433	-0.0453078	0.0466244	0.170555	0.807413
BraA09g011740.3C.gene	cyan	0.152363	0.400683	0.0112585	-0.0676769	0.231571	0.140415	0.720746
BraA09g012900.3C.gene	cyan	0.570366	0.777861	0.924964	0.991169	1.1149	1.11565	1.62579
BraA09g013010.3C.gene	cyan	-1.16737	0.181064	-1.06023	/	-0.624533	0.396119	0.617442
BraA09g013410.3C.gene	cyan	1.195	1.65505	1.46191	1.50153	1.61556	1.42913	1.97127
BraA09g013820.3C.gene	cyan	2.48191	2.63889	2.24714	2.31325	2.55956	2.76843	2.93504
BraA09g013870.3C.gene	cyan	-0.524731	0.385861	0.35887	0.310328	0.540388	0.37977	0.78908
BraA09g013880.3C.gene	cyan	0.147511	-0.0103994	-0.0692202	0.163784	0.118758	0.0634775	0.922146
BraA09g014040.3C.gene	cyan	0.692797	1.75553	1.69446	1.6896	1.63267	1.64371	2.02865
BraA09g014280.3C.gene	cyan	0.621212	1.33205	1.41227	1.55182	1.71662	1.51245	1.82362
BraA09g014290.3C.gene	cyan	0.385914	0.26991	0.134967	-0.283482	0.731831	0.617982	1.13329
BraA09g014940.3C.gene	cyan	0.167524	0.869546	0.76636	0.721062	0.714646	0.496867	1.12713
BraA09g014960.3C.gene	cyan	0.713417	0.354435	-0.449868	-0.0567106	0.095139	0.211936	0.901235
BraA09g015600.3C.gene	cyan	-0.233875	0.190962	-0.133317	0.251942	0.246471	-0.582651	0.590863
BraA09g015770.3C.gene	cyan	0.458403	1.24688	1.26797	1.65217	1.47899	1.2756	1.80208
BraA09g018570.3C.gene	cyan	-0.384008	0.231804	-0.0321305	0.0803649	0.295813	0.32044	1.21662
BraA09g019990.3C.gene	cyan	0.107754	0.999988	1.01742	0.893587	0.889163	0.872997	1.24683
BraA09g022260.3C.gene	cyan	0.545478	0.317441	0.396713	0.249416	0.345406	-0.207404	0.826859
BraA09g022830.3C.gene	cyan	0.10165	0.0019325	-0.32232	-0.0682632	0.190037	-0.101106	0.866116
BraA09g024160.3C.gene	cyan	-1.40333	-0.581197	-0.725095	-1.00598	-0.739334	-1.41712	1.07315
BraA09g024910.3C.gene	cyan	2.46663	3.02687	2.89364	2.9419	2.89697	3.01596	3.29204
BraA09g025190.3C.gene	cyan	0.0967329	1.10008	1.10831	1.3224	1.19457	1.18638	1.76425
BraA09g029750.3C.gene	cyan	1.13254	1.65308	1.52453	1.7071	1.65617	1.71861	2.21746
BraA09g032060.3C.gene	cyan	0.851718	0.864334	1.02548	1.05084	0.845981	0.597348	1.28669
BraA09g032640.3C.gene	cyan	1.07424	1.31941	1.12997	1.19086	1.33204	1.36057	1.66967
BraA09g034550.3C.gene	cyan	1.20595	1.47749	1.48559	1.53622	1.77426	1.75592	1.95841
BraA09g038330.3C.gene	cyan	-0.605849	0.288881	-0.0719754	-0.427935	-0.07017	0.249731	0.620789
BraA09g038830.3C.gene	cyan	1.08817	0.371676	0.746355	1.05691	0.936714	0.66041	1.73406
BraA09g039390.3C.gene	cyan	-0.434152	0.0441288	-0.20067	-0.202469	0.215678	0.24638	0.398218
BraA09g040350.3C.gene	cyan	0.359049	1.22742	1.36576	1.22623	1.14686	1.07996	1.74445
BraA09g040420.3C.gene	cyan	0.659591	1.08797	0.817214	0.571371	0.657797	0.961044	1.22258
BraA09g042080.3C.gene	cyan	-0.146999	0.358473	-0.030627	0.102801	0.233153	0.244788	0.57015
BraA09g043100.3C.gene	cyan	1.13545	1.53948	1.30389	1.60861	1.64463	1.37732	1.93849
BraA09g043790.3C.gene	cyan	1.48143	1.13767	1.0084	0.90453	1.0402	0.871523	1.72497
BraA09g043950.3C.gene	cyan	-0.127487	-0.562734	-0.08372	-0.330948	0.0772001	-0.741436	0.618121
BraA09g044380.3C.gene	cyan	1.38177	1.46915	1.57511	1.63992	1.37467	1.43965	2.53256
BraA09g045630.3C.gene	cyan	0.105014	0.723991	0.752142	0.829928	0.728887	0.514714	1.14019
BraA09g045700.3C.gene	cyan	-0.569871	0.0633251	0.00785399	0.0800598	-0.539525	-0.623368	0.592377
BraA09g046550.3C.gene	cyan	-0.703227	0.293725	-0.612528	-0.127729	0.343092	0.851147	0.930138
BraA09g046990.3C.gene	cyan	1.28689	1.39185	1.0496	0.854034	1.215	1.16405	1.57835
BraA09g047010.3C.gene	cyan	0.850074	1.84747	1.88416	1.99079	1.96571	2.14405	2.33207
BraA09g047720.3C.gene	cyan	0.569992	0.169439	-0.291414	0.224692	0.430408	0.592506	0.946378
BraA09g048120.3C.gene	cyan	1.23371	1.53284	1.41009	1.26629	1.40083	1.45017	1.8057
BraA09g049950.3C.gene	cyan	-1.15216	-0.168811	0.4092	0.14657	0.437788	0.202871	0.945657
BraA09g050140.3C.gene	cyan	0.633508	1.03703	1.15211	1.11339	1.36143	1.27762	1.49026
BraA09g050970.3C.gene	cyan	0.781402	0.223046	-0.130446	0.200327	0.329922	0.498956	1.85044
BraA09g050980.3C.gene	cyan	2.02095	1.91603	1.75543	1.9625	1.78022	1.33769	2.38815
BraA09g051290.3C.gene	cyan	0.564999	0.757933	0.764217	0.862856	0.57783	0.271747	1.05617
BraA09g051390.3C.gene	cyan	0.22243	0.923717	0.271665	-0.0561121	0.341241	0.0651204	1.79727
BraA09g051400.3C.gene	cyan	0.393271	0.516887	0.481822	0.177551	0.107119	0.381403	0.830608
BraA09g053610.3C.gene	cyan	-0.150268	1.03105	1.0462	1.17729	1.23761	1.15345	1.46558
BraA09g053780.3C.gene	cyan	1.18953	1.03405	0.939235	1.29025	1.40437	1.09311	1.57777
BraA09g054200.3C.gene	cyan	0.65191	-0.233302	-0.619921	-0.968307	-1.94103	-1.91222	1.08922
BraA09g054300.3C.gene	cyan	-1.05845	0.146942	-0.428658	-0.0672982	0.383383	0.0199056	1.07589
BraA09g055030.3C.gene	cyan	0.709931	1.99687	1.66929	2.05157	1.61879	1.4767	2.75688
BraA09g055220.3C.gene	cyan	2.02936	2.42317	2.31551	2.30513	2.31085	2.36069	2.80614
BraA09g055370.3C.gene	cyan	1.16696	1.28753	1.00216	1.14907	1.04537	0.553973	1.52952
BraA09g055380.3C.gene	cyan	-0.0370183	0.291369	-0.417695	-0.329813	-0.209225	0.01823	1.31677
BraA09g055430.3C.gene	cyan	0.794829	1.19033	1.1491	1.01202	1.29688	1.36301	1.69454
BraA09g055600.3C.gene	cyan	1.71248	1.75704	1.59832	1.74815	1.8384	1.55471	2.54763
BraA09g056910.3C.gene	cyan	-0.865075	0.119962	-0.0120909	0.184476	0.175721	-0.0864291	0.662353
BraA09g057120.3C.gene	cyan	-0.346154	0.0824864	-0.128406	-0.387781	0.222603	0.0216915	0.521804
BraA09g058940.3C.gene	cyan	0.392912	0.39697	0.591893	0.315378	0.292147	0.230863	0.859384
BraA09g060900.3C.gene	cyan	1.01557	-0.00274879	0.192779	0.154292	0.180022	-0.0585192	1.37204
BraA09g060910.3C.gene	cyan	0.929814	0.660973	1.00379	0.953643	1.40495	1.53817	1.64944
BraA09g061870.3C.gene	cyan	1.09885	0.766114	0.598178	0.540805	0.472867	0.35544	1.29123
BraA09g061930.3C.gene	cyan	0.737081	0.805516	0.646607	0.751722	0.877018	1.03905	1.56716
BraA09g062380.3C.gene	cyan	0.484984	1.52599	1.34473	1.55934	1.73439	2.05317	2.13005
BraA09g062640.3C.gene	cyan	0.157534	0.0562125	0.185217	0.421181	0.502192	0.0456806	0.732589
BraA09g062720.3C.gene	cyan	1.36256	1.49728	1.72686	1.55436	1.7736	1.96082	2.14245
BraA09g063280.3C.gene	cyan	0.123181	0.154314	0.0587137	0.208061	0.223816	-0.622467	0.736267
BraA09g064630.3C.gene	cyan	0.0455472	0.382653	0.412409	0.27252	0.190661	0.0393549	0.82237
BraA09g064660.3C.gene	cyan	0.335133	0.403803	0.419473	0.374775	0.350806	0.285652	0.859144
BraA09g064770.3C.gene	cyan	-0.157914	0.0331948	-0.231129	-0.168885	-0.523936	-0.421186	0.559363
BraA09g064990.3C.gene	cyan	1.33386	1.82627	1.51808	1.54828	1.52545	1.17216	1.96836
BraA09g065840.3C.gene	cyan	0.778281	0.89985	0.753147	1.00413	0.745652	0.810841	1.2188
BraA09g066170.3C.gene	cyan	0.431846	1.07324	1.08094	0.912776	0.976289	1.15014	1.39043
BraA10g000500.3C.gene	cyan	-1.88613	-0.449673	-0.573983	-0.433768	-0.0479336	0.0784925	0.693599
BraA10g000820.3C.gene	cyan	0.628275	1.40363	1.58259	2.15583	2.21996	2.17062	2.51975
BraA10g000920.3C.gene	cyan	-0.20395	0.466469	0.122965	-0.158485	-0.146881	-0.0443163	1.19769
BraA10g001190.3C.gene	cyan	0.673606	1.38562	1.09665	1.04166	1.16364	1.07004	1.68664
BraA10g002850.3C.gene	cyan	-0.1559	0.563793	0.743658	0.474783	0.680675	0.492448	1.04675
BraA10g005840.3C.gene	cyan	-0.863228	0.561767	0.751085	0.764177	0.71615	0.683206	1.02478
BraA10g010090.3C.gene	cyan	0.384305	0.489369	0.701679	0.497681	0.289202	0.260964	0.884157
BraA10g010320.3C.gene	cyan	1.89488	2.1441	2.0049	2.11547	1.80686	1.76715	2.48764
BraA10g011980.3C.gene	cyan	0.87653	1.28503	1.27542	1.08196	1.0089	0.83854	1.46388
BraA10g012250.3C.gene	cyan	0.59931	0.314908	0.122532	-0.0629511	0.319856	0.392062	0.731396
BraA10g013610.3C.gene	cyan	1.41956	1.767	1.35139	1.28611	1.27427	1.0313	2.02265
BraA10g015100.3C.gene	cyan	1.5252	1.27652	1.62126	1.31033	1.35532	1.11213	1.8375
BraA10g016990.3C.gene	cyan	-0.00389421	1.19283	1.0663	0.886744	0.702327	0.532335	1.76271
BraA10g017790.3C.gene	cyan	-0.0890145	-0.24253	-0.401175	-0.21519	0.218237	-0.0878559	0.680158
BraA10g019670.3C.gene	cyan	1.00445	0.586007	0.434458	-0.188844	0.0434324	0.400476	1.21453
BraA10g021080.3C.gene	cyan	2.65577	2.66447	2.46724	2.42501	2.69864	2.72275	3.11229
BraA10g021480.3C.gene	cyan	0.343307	0.927189	0.866795	0.912978	1.16594	1.37721	1.59043
BraA10g021900.3C.gene	cyan	0.454629	0.702531	0.472719	0.555417	0.565241	0.741376	0.993107
BraA10g022350.3C.gene	cyan	0.73771	1.46689	1.11211	1.09656	1.09473	0.516017	1.70607
BraA10g023170.3C.gene	cyan	0.500777	0.848401	0.766425	1.10734	1.2691	1.30678	1.47022
BraA10g023890.3C.gene	cyan	0.00588074	0.595199	0.228058	0.378752	0.0197395	0.215603	1.15674
BraA10g025550.3C.gene	cyan	-0.611089	0.512756	-0.0487101	-0.302759	0.277655	0.322563	0.966356
BraA10g026310.3C.gene	cyan	-0.36827	0.852578	0.83506	0.89612	0.747221	0.696173	1.25585
BraA10g026620.3C.gene	cyan	0.739617	0.935728	0.767313	0.398877	0.596076	0.557998	1.44911
BraA10g027630.3C.gene	cyan	0.61171	0.25621	0.368967	0.735545	0.330732	0.323163	0.94429
BraA10g028210.3C.gene	cyan	1.2105	1.35006	1.28921	1.40811	1.61523	1.59762	1.88128
BraA10g029200.3C.gene	cyan	-0.231461	0.966886	1.04194	1.26789	1.21274	0.930526	1.48573
BraA10g029460.3C.gene	cyan	0.266168	0.153901	0.27886	0.0469069	0.0896382	-0.148414	1.14157
BraA10g030120.3C.gene	cyan	0.485274	0.209551	0.0753587	0.730772	0.428392	0.205262	0.926055
BraA10g030220.3C.gene	cyan	0.672713	0.804797	1.09557	1.82714	1.76756	1.50333	2.01613
BraA10g031270.3C.gene	cyan	0.0363027	0.545053	-0.430161	-0.327058	-0.182877	-0.12848	1.08345
BraA10g032650.3C.gene	cyan	0.601109	0.488055	0.619711	0.432825	0.405935	0.475776	0.917848
BraA10g033050.3C.gene	cyan	1.46002	1.19559	1.1857	1.23003	1.11683	1.1282	1.618
BraAnng005490.3C.gene	cyan	0.632621	0.280734	0.379306	0.505266	0.566026	0.513787	1.01267
Brassica_rapa_newGene_316	cyan	0.171605	0.168531	0.011919	0.120975	0.179536	0.292628	0.547619
Brassica_rapa_newGene_837	cyan	0.20665	0.415975	0.511653	0.371556	0.770998	0.681196	1.02618
Brassica_rapa_newGene_1108	cyan	0.748031	0.663667	0.479118	0.358404	0.238931	0.165878	1.3969
Brassica_rapa_newGene_1821	cyan	0.410935	1.01056	1.02204	0.69092	1.16485	1.32801	1.48354
Brassica_rapa_newGene_1918	cyan	0.449855	0.269214	-0.180174	-0.496239	0.215409	0.301817	0.654749
Brassica_rapa_newGene_1996	cyan	-1.77641	-0.26278	-0.310646	-0.0146629	0.0949013	0.208945	0.436253
Brassica_rapa_newGene_2413	cyan	0.84481	0.605706	0.539414	0.356503	0.610699	0.693855	1.09448
Brassica_rapa_newGene_2968	cyan	-0.543992	-0.11378	0.134319	-0.732302	-0.101165	-0.103568	0.498906
Brassica_rapa_newGene_3364	cyan	0.15978	0.24677	-0.0928474	-0.0210967	0.222501	0.00404738	0.680362
Brassica_rapa_newGene_3570	cyan	0.622008	0.381758	0.345277	0.213981	0.63196	0.398996	1.06583
Brassica_rapa_newGene_3642	cyan	1.56707	1.58801	1.23421	1.39053	1.73341	1.84405	2.13952
Brassica_rapa_newGene_3643	cyan	0.562704	0.496793	0.209372	0.375949	0.727372	0.930338	1.07767
Brassica_rapa_newGene_4037	cyan	-0.0624609	-0.0263118	-0.259174	-0.0647279	-0.0745774	0.126472	0.585645
Brassica_rapa_newGene_4077	cyan	0.706341	1.00339	0.939133	0.830263	0.874014	0.916511	1.33414
Brassica_rapa_newGene_4078	cyan	0.266277	0.454516	0.447139	0.405209	0.385618	0.473897	0.80974
Brassica_rapa_newGene_4251	cyan	-0.385336	-0.227515	-0.774839	-0.245251	-0.149874	0.19898	0.865212
Brassica_rapa_newGene_4285	cyan	-1.55168	0.153646	-0.0741798	0.225574	0.398215	0.132503	0.781561
Brassica_rapa_newGene_4455	cyan	-0.0538115	0.119902	0.0710237	-0.0294452	0.0677074	0.144859	0.525944
Brassica_rapa_newGene_4977	cyan	-0.180164	0.38502	0.366202	0.0312697	0.32618	0.295987	0.763919
Brassica_rapa_newGene_5443	cyan	0.593499	0.511281	0.99983	1.10152	1.26086	0.925476	1.48807
Brassica_rapa_newGene_5530	cyan	-0.125689	0.370082	-0.397155	-0.630915	-0.88597	-0.962968	0.58257
Brassica_rapa_newGene_6096	cyan	0.756275	0.659647	0.447423	0.202518	-0.00206345	-0.383566	0.992927
Brassica_rapa_newGene_6219	cyan	-0.343495	0.682467	0.473789	1.12882	1.21353	1.24199	1.47274
Brassica_rapa_newGene_6225	cyan	0.174092	-0.317029	-0.298926	0.00215022	0.0836253	0.13046	0.451652
Brassica_rapa_newGene_6339	cyan	0.800569	0.55141	0.300155	0.231745	0.454399	0.653668	1.02678
Brassica_rapa_newGene_8660	cyan	1.41595	1.6436	1.66215	1.96685	2.09447	1.94899	2.23779
Brassica_rapa_newGene_8739	cyan	/	-0.772816	-0.117353	0.237486	0.56506	0.665174	1.32159
BraA01g000270.3C.gene	turquoise	2.07027	1.31439	1.50549	1.65067	1.7842	1.79307	0.746748
BraA01g000350.3C.gene	turquoise	2.84479	2.09681	2.20012	2.12151	2.22586	2.21514	2.04591
BraA01g000480.3C.gene	turquoise	1.1507	0.824504	0.788706	0.704992	0.582705	0.342206	1.13707
BraA01g000590.3C.gene	turquoise	1.55876	1.03393	1.09303	1.02683	1.08709	0.983326	1.17728
BraA01g000630.3C.gene	turquoise	2.11598	1.44966	0.68782	0.767768	0.820547	0.73049	1.61717
BraA01g000760.3C.gene	turquoise	1.51282	0.866707	0.949717	1.01258	0.67054	0.134116	0.945285
BraA01g000850.3C.gene	turquoise	1.83094	0.603831	0.786223	0.724793	0.440439	0.309373	0.893305
BraA01g000930.3C.gene	turquoise	0.990954	0.693281	0.470834	0.513406	0.412847	0.214606	0.550164
BraA01g001310.3C.gene	turquoise	0.578854	-0.157544	0.10676	-0.243899	0.0134447	-0.663066	0.216857
BraA01g001340.3C.gene	turquoise	1.23052	-1.69053	-1.16621	/	-1.5652	-1.69525	/
BraA01g001720.3C.gene	turquoise	1.48869	1.02315	1.08295	0.841491	0.838448	0.749435	0.747012
BraA01g001880.3C.gene	turquoise	0.370083	-0.0725155	-0.0562002	-0.0443134	-0.109817	-0.0320067	-0.0505355
BraA01g001890.3C.gene	turquoise	1.57501	-0.18177	-0.261663	-1.51976	-1.37817	-1.29432	-0.446995
BraA01g002470.3C.gene	turquoise	1.15012	0.7871	0.715348	0.695049	0.686259	0.750428	0.499846
BraA01g002770.3C.gene	turquoise	1.0464	-0.144693	-1.20454	-0.437327	-0.284179	0.284134	-0.353669
BraA01g002950.3C.gene	turquoise	1.10632	0.266833	0.267668	0.0906529	0.41862	0.187714	0.410272
BraA01g003250.3C.gene	turquoise	1.07485	0.606616	0.224226	0.370179	0.47243	0.403314	0.792897
BraA01g003280.3C.gene	turquoise	1.77036	0.152874	-0.21768	-1.37514	-0.581118	-0.126398	-0.608238
BraA01g003490.3C.gene	turquoise	1.97396	1.47013	1.52029	1.38521	1.40012	1.46685	1.51751
BraA01g003510.3C.gene	turquoise	0.354766	-0.126698	-0.322983	-0.282168	-0.139248	-0.247172	0.263059
BraA01g003550.3C.gene	turquoise	0.398126	-0.0689534	-0.114621	-0.0270243	0.129593	-0.059986	-0.190671
BraA01g003690.3C.gene	turquoise	2.25744	1.84705	1.89929	1.82393	1.77194	1.67022	2.07759
BraA01g003730.3C.gene	turquoise	1.3636	0.618703	0.343679	0.364933	0.585639	0.417605	0.899372
BraA01g003990.3C.gene	turquoise	1.39893	0.408522	0.528766	0.939162	0.487691	0.115166	0.6252
BraA01g004130.3C.gene	turquoise	0.629853	0.0193148	0.211218	0.157712	0.136421	-0.0281347	0.327864
BraA01g004460.3C.gene	turquoise	1.66859	0.574654	-0.518731	-0.759142	-0.965652	-0.283623	0.589053
BraA01g005360.3C.gene	turquoise	0.736296	-0.581333	-0.549886	-0.272645	-0.54506	-0.901085	-0.526417
BraA01g005380.3C.gene	turquoise	0.636117	0.18475	-0.516687	-0.609084	-0.479937	0.086914	0.224606
BraA01g005600.3C.gene	turquoise	0.954438	0.121412	-0.462957	0.00808851	0.202408	-0.0858845	0.215498
BraA01g005710.3C.gene	turquoise	2.4881	2.1855	2.09901	2.0361	2.09157	2.09679	0.721434
BraA01g005750.3C.gene	turquoise	1.11588	0.3652	0.640226	0.573595	0.569414	-0.0683481	0.585569
BraA01g005930.3C.gene	turquoise	1.76738	1.03272	1.00783	0.795738	1.07767	0.915957	0.999431
BraA01g006080.3C.gene	turquoise	0.872697	-0.0491873	-0.123135	-0.199798	0.0136024	-0.190095	-0.0412863
BraA01g006200.3C.gene	turquoise	1.44014	-0.632588	-1.20076	-1.15043	-1.28294	/	1.39237
BraA01g006370.3C.gene	turquoise	1.57646	0.664875	1.10992	0.833783	0.739804	0.292083	1.01176
BraA01g006500.3C.gene	turquoise	0.892599	-0.331117	/	/	/	-1.03999	-1.39054
BraA01g006720.3C.gene	turquoise	0.542254	0.0354289	0.00446783	-0.169529	-0.0226491	-0.184161	-0.0819905
BraA01g006730.3C.gene	turquoise	1.86484	1.55494	1.52537	1.41247	1.46555	1.48795	1.22529
BraA01g006770.3C.gene	turquoise	0.90068	0.282801	0.1066	0.285421	0.444199	0.296457	0.551583
BraA01g006780.3C.gene	turquoise	0.622581	0.217614	0.274284	0.29065	0.0276403	0.213471	0.274692
BraA01g007870.3C.gene	turquoise	1.54921	1.13189	1.33182	1.0882	1.16637	1.08085	1.01775
BraA01g008100.3C.gene	turquoise	0.986969	0.718922	0.654606	0.586808	0.463078	0.231879	0.368008
BraA01g008380.3C.gene	turquoise	1.50658	1.12027	1.13069	0.958211	1.10626	1.03801	1.33392
BraA01g008760.3C.gene	turquoise	3.24021	2.74533	2.40572	2.52958	2.50624	2.25832	2.82956
BraA01g008810.3C.gene	turquoise	0.676434	0.248351	0.175551	-0.0216104	0.273402	-0.049531	0.363054
BraA01g008860.3C.gene	turquoise	2.06641	1.76576	1.48749	1.42036	1.05632	1.16089	1.61634
BraA01g009400.3C.gene	turquoise	0.713688	-0.435278	-0.489717	-0.0569149	-1.05061	-1.28655	0.305406
BraA01g010210.3C.gene	turquoise	0.692669	-0.447329	-0.33581	0.0164526	-0.537192	-1.34506	0.186501
BraA01g010550.3C.gene	turquoise	1.49759	1.10363	1.09608	1.0583	0.970287	0.945604	1.06704
BraA01g011040.3C.gene	turquoise	1.67618	0.932215	1.031	0.88828	0.922425	0.906938	1.375
BraA01g011180.3C.gene	turquoise	1.69647	1.34156	1.2315	1.22135	1.28078	1.17312	1.50201
BraA01g011760.3C.gene	turquoise	0.52837	-0.138739	-0.374205	-0.666945	-0.0541031	-0.137815	-0.00538726
BraA01g011800.3C.gene	turquoise	1.28696	1.06761	0.583862	0.334789	0.604408	0.361878	1.09521
BraA01g012030.3C.gene	turquoise	2.83194	1.97541	1.71216	1.72123	1.60097	1.51125	2.11884
BraA01g012140.3C.gene	turquoise	0.612293	0.138616	0.290614	0.285333	0.143028	-0.0505012	-0.128339
BraA01g012160.3C.gene	turquoise	1.63221	0.74063	0.238177	0.0515321	-0.190105	-0.307504	0.997876
BraA01g012220.3C.gene	turquoise	0.727533	0.346969	0.220505	-0.0543813	0.437897	0.302087	0.515043
BraA01g012560.3C.gene	turquoise	1.44898	1.05929	0.84462	0.909052	0.871011	0.702424	1.09809
BraA01g012570.3C.gene	turquoise	1.24573	0.467599	0.350839	0.990197	0.898148	0.734156	0.983513
BraA01g014290.3C.gene	turquoise	0.946271	-0.0773612	-0.400598	-0.12694	-0.304317	-0.283814	0.65973
BraA01g015000.3C.gene	turquoise	1.02172	0.778365	0.865059	0.525757	0.539586	0.164589	0.333173
BraA01g015070.3C.gene	turquoise	1.04867	0.191356	0.278393	0.112649	0.0726437	-0.0279265	0.550834
BraA01g015160.3C.gene	turquoise	1.74682	1.11289	0.665531	0.737897	0.999731	0.692688	0.942068
BraA01g015240.3C.gene	turquoise	1.39222	0.997381	1.02262	0.9533	0.808178	0.80027	0.652662
BraA01g015530.3C.gene	turquoise	0.797426	0.564098	0.244736	0.318362	0.200275	0.215866	0.597809
BraA01g015680.3C.gene	turquoise	1.79787	1.31285	1.27493	0.888448	1.06407	0.820508	0.890771
BraA01g015780.3C.gene	turquoise	2.60892	1.84751	1.91113	2.01378	2.02329	1.81918	1.87607
BraA01g015790.3C.gene	turquoise	1.93239	1.41421	1.27551	1.41649	1.45166	1.34374	1.54199
BraA01g015850.3C.gene	turquoise	0.963218	0.25805	0.164846	0.425221	0.0862308	-0.554695	0.412243
BraA01g015870.3C.gene	turquoise	0.833153	0.387107	0.0218765	0.0933855	0.306341	0.425339	-0.208247
BraA01g017030.3C.gene	turquoise	1.25661	-0.17251	-0.651809	-0.563048	-0.788363	-0.393134	-0.129462
BraA01g017260.3C.gene	turquoise	2.7349	1.70199	1.66451	1.65521	1.84124	1.85428	1.12409
BraA01g017270.3C.gene	turquoise	0.996856	0.645088	0.1992	0.31383	0.35298	0.672474	0.176132
BraA01g018040.3C.gene	turquoise	0.616535	0.118149	-0.0361697	0.234792	0.485697	0.337275	0.0818537
BraA01g018190.3C.gene	turquoise	2.29078	1.3948	1.59243	1.77673	1.88105	1.19557	1.33192
BraA01g018590.3C.gene	turquoise	2.51695	1.55415	1.54987	1.55029	1.58	1.14137	1.94554
BraA01g018840.3C.gene	turquoise	1.36367	0.466364	0.100097	0.187211	0.139787	0.67047	0.0339023
BraA01g018850.3C.gene	turquoise	1.02714	0.661369	0.0777008	0.195545	0.388207	0.644837	0.0448379
BraA01g018980.3C.gene	turquoise	0.506371	-0.186929	0.0750345	0.206873	0.113977	-0.190053	0.301644
BraA01g019170.3C.gene	turquoise	1.85832	1.28325	1.35757	1.3592	1.52121	1.29358	1.42549
BraA01g019270.3C.gene	turquoise	1.11911	0.718757	0.545763	0.552375	0.405908	0.275747	0.579821
BraA01g019600.3C.gene	turquoise	1.39894	0.918028	0.631806	1.05109	0.867928	0.550879	1.13175
BraA01g019880.3C.gene	turquoise	1.18018	0.604279	0.499387	0.506006	0.623062	0.805239	1.03701
BraA01g020380.3C.gene	turquoise	0.82959	-0.572821	-0.543057	-0.338413	-0.437008	-0.498734	0.0057249
BraA01g020490.3C.gene	turquoise	0.846853	0.360468	0.391548	0.389055	0.424548	0.229038	0.270713
BraA01g020550.3C.gene	turquoise	0.835454	-1.64812	/	-1.80156	-1.54493	-0.619246	-1.19895
BraA01g020630.3C.gene	turquoise	0.842293	-0.531065	-0.484002	0.104648	-0.228414	-0.810327	-1.15546
BraA01g020780.3C.gene	turquoise	0.836287	-0.164781	-0.327806	-0.40173	-0.179646	-0.644485	0.237955
BraA01g020810.3C.gene	turquoise	1.21731	0.487988	-0.301091	-0.622182	-0.309174	0.114045	0.231909
BraA01g021160.3C.gene	turquoise	2.3432	1.84099	1.64804	1.70096	1.80369	1.73421	2.00663
BraA01g021210.3C.gene	turquoise	1.92568	1.02403	0.970953	0.790313	0.856271	0.800387	1.1571
BraA01g022600.3C.gene	turquoise	0.78746	0.319192	0.200256	0.0790751	-0.100758	-0.156663	0.590641
BraA01g022610.3C.gene	turquoise	1.27313	0.889855	0.90229	0.660394	0.874392	0.732157	1.18517
BraA01g022660.3C.gene	turquoise	1.37916	0.688449	0.797858	0.68782	0.778227	0.577947	1.00733
BraA01g022780.3C.gene	turquoise	3.05001	2.21792	1.93733	2.12381	2.3728	2.18747	2.49953
BraA01g023070.3C.gene	turquoise	1.32664	0.457453	0.665324	0.30033	0.719476	0.442268	0.500581
BraA01g023350.3C.gene	turquoise	1.12795	0.431024	0.422805	0.567583	0.714653	0.488515	-0.2038
BraA01g023370.3C.gene	turquoise	0.748645	-0.245609	-0.221827	0.105394	-0.104766	-0.635314	-0.495888
BraA01g023460.3C.gene	turquoise	0.914925	0.201826	0.160708	-0.0876027	-0.284154	-0.24073	-0.211274
BraA01g023770.3C.gene	turquoise	1.29863	0.713286	-0.112443	0.077518	0.3632	0.260649	1.02681
BraA01g024740.3C.gene	turquoise	1.17577	0.395691	0.167526	0.261567	0.380695	0.613645	0.681575
BraA01g025080.3C.gene	turquoise	2.63617	1.55365	1.04081	1.25893	1.25106	0.902324	1.74554
BraA01g025700.3C.gene	turquoise	1.77403	1.33437	1.2956	1.26552	1.28269	1.16614	1.40218
BraA01g025770.3C.gene	turquoise	0.841937	0.304634	0.0761645	0.144068	0.269276	-0.158949	0.445181
BraA01g025870.3C.gene	turquoise	2.77539	2.2467	2.08004	2.15123	2.16257	2.14401	2.34984
BraA01g026270.3C.gene	turquoise	1.56637	0.688939	1.25817	1.03206	0.671496	0.758608	0.379343
BraA01g026460.3C.gene	turquoise	2.84407	2.37293	2.0031	2.14656	2.14806	2.09682	2.41154
BraA01g028080.3C.gene	turquoise	0.992646	0.14884	-0.176091	0.215466	0.597564	0.199043	0.0750971
BraA01g028360.3C.gene	turquoise	1.37934	0.692362	0.744992	0.647664	0.519736	0.450821	0.884031
BraA01g028540.3C.gene	turquoise	0.999113	0.62845	0.765726	0.615458	0.507458	0.288854	0.594413
BraA01g028580.3C.gene	turquoise	1.38461	0.674773	0.764971	0.354761	0.921029	0.662138	0.887489
BraA01g028620.3C.gene	turquoise	3.05793	2.70916	2.46183	2.56229	2.32667	1.99376	2.64575
BraA01g029170.3C.gene	turquoise	3.25993	3.04331	2.6364	2.72496	2.66609	2.44569	3.09878
BraA01g029270.3C.gene	turquoise	1.70442	1.09611	1.15993	1.12642	1.25602	1.17669	1.14656
BraA01g029430.3C.gene	turquoise	1.12418	-0.265853	-0.139047	-0.301573	0.0310511	0.00926105	-0.909385
BraA01g029770.3C.gene	turquoise	1.89142	0.635752	0.469709	0.313438	1.10753	1.35783	0.679384
BraA01g029970.3C.gene	turquoise	1.75945	0.424689	-0.109933	-0.182043	-0.192272	0.0456989	1.47983
BraA01g030270.3C.gene	turquoise	2.27767	1.60773	1.62752	1.50095	1.54266	1.33446	1.49659
BraA01g030470.3C.gene	turquoise	1.83904	1.43394	1.44595	1.34926	1.36964	1.35864	1.31867
BraA01g031080.3C.gene	turquoise	1.58771	0.579848	0.550225	0.616344	0.899813	0.69512	1.14697
BraA01g031820.3C.gene	turquoise	1.31852	0.941068	0.842723	0.736955	0.96378	0.98959	0.57402
BraA01g032270.3C.gene	turquoise	0.572104	0.0465628	-0.155107	-0.37835	-0.360618	0.103972	/
BraA01g032470.3C.gene	turquoise	0.653252	0.119644	0.0928685	0.202668	0.147149	0.0656525	0.35253
BraA01g032580.3C.gene	turquoise	3.52382	2.41837	1.92706	2.16993	2.26792	1.67567	2.66357
BraA01g032820.3C.gene	turquoise	1.61816	-0.066829	0.260609	0.263788	0.189082	-0.305944	-0.055949
BraA01g033400.3C.gene	turquoise	1.56501	0.649832	0.398991	0.467422	0.465586	-0.00850959	0.488591
BraA01g033440.3C.gene	turquoise	1.58222	1.31581	0.70514	0.761359	0.781584	0.897139	1.23364
BraA01g033740.3C.gene	turquoise	1.16633	0.817865	0.846188	0.892133	0.482352	0.217584	1.10984
BraA01g033930.3C.gene	turquoise	1.82205	-0.96319	-0.698275	/	/	/	/
BraA01g034180.3C.gene	turquoise	0.946667	0.175018	0.225513	0.146042	0.562174	0.36086	0.356795
BraA01g034680.3C.gene	turquoise	2.03684	0.817473	0.859768	1.1137	1.02097	0.658677	1.75385
BraA01g034770.3C.gene	turquoise	1.31803	0.44238	0.433135	0.239786	0.106263	-0.0716024	1.19748
BraA01g036020.3C.gene	turquoise	2.25441	1.27949	0.507401	0.751744	0.71703	0.246066	1.46883
BraA01g036030.3C.gene	turquoise	1.80412	0.883948	0.754803	1.1543	1.03374	0.279483	1.55806
BraA01g036080.3C.gene	turquoise	1.11643	0.00698261	-0.053428	0.224104	0.251353	0.0422629	1.02608
BraA01g036200.3C.gene	turquoise	1.25016	0.473675	0.373183	0.524689	0.421625	0.210938	0.572463
BraA01g036880.3C.gene	turquoise	2.35896	1.88154	1.83536	1.85524	1.78043	1.61354	2.14604
BraA01g036950.3C.gene	turquoise	1.23187	0.664925	0.60192	0.649202	0.504864	0.162799	-0.0434357
BraA01g036970.3C.gene	turquoise	0.866846	-0.0898194	-0.178859	-0.791397	/	/	-0.990543
BraA01g037340.3C.gene	turquoise	0.849122	0.353382	0.499375	0.271911	0.354182	0.451863	0.389182
BraA01g037350.3C.gene	turquoise	1.91796	1.12419	1.15207	1.41554	1.38709	1.17038	0.998542
BraA01g037360.3C.gene	turquoise	1.28224	0.100926	0.00510698	0.471058	0.402554	0.0491321	0.0694572
BraA01g037450.3C.gene	turquoise	2.14376	1.18997	1.29637	1.38233	1.35151	1.27363	1.43873
BraA01g037520.3C.gene	turquoise	1.0366	0.49049	0.660295	0.494594	0.300796	0.380669	0.572862
BraA01g037810.3C.gene	turquoise	2.00606	-0.0304001	0.154406	0.104287	-0.415803	-0.567936	0.0639589
BraA01g037820.3C.gene	turquoise	0.936589	0.395493	0.315878	0.33476	0.217571	0.349894	0.23177
BraA01g037860.3C.gene	turquoise	1.7077	1.06783	1.01104	1.19076	1.35319	1.17512	0.83749
BraA01g038640.3C.gene	turquoise	2.71048	2.32195	1.90401	2.192	2.11069	1.87106	2.17518
BraA01g038690.3C.gene	turquoise	1.27129	0.803053	0.756871	0.691886	0.255969	-0.0499685	0.7536
BraA01g038720.3C.gene	turquoise	1.67157	1.2647	1.42925	1.22525	1.22415	1.1445	1.29891
BraA01g038780.3C.gene	turquoise	0.855601	0.0482059	-0.474761	-0.196648	-0.369334	-0.679195	-0.203334
BraA01g039510.3C.gene	turquoise	1.04725	0.394043	0.477653	0.464685	0.414744	0.248562	0.551574
BraA01g040480.3C.gene	turquoise	1.96934	0.264592	-0.497203	-0.497187	-0.836169	-0.728212	0.605304
BraA01g040520.3C.gene	turquoise	1.55509	1.11139	1.06221	1.00183	0.984425	0.672803	1.14782
BraA01g040920.3C.gene	turquoise	1.65337	0.806069	0.300271	0.0332925	0.124587	0.380974	0.982793
BraA01g041260.3C.gene	turquoise	0.93913	0.265072	0.125299	0.438967	0.596248	0.05301	0.749353
BraA01g041490.3C.gene	turquoise	1.0578	-0.834459	-0.974431	-0.263847	-0.525118	-1.53329	-0.964508
BraA01g041740.3C.gene	turquoise	0.652028	0.0361046	0.0321958	0.178265	0.051125	-0.133612	0.0609225
BraA01g041780.3C.gene	turquoise	1.11946	0.875407	0.683656	0.575275	0.524621	-0.0608656	0.80305
BraA01g041850.3C.gene	turquoise	0.857322	0.124923	-0.12012	0.173613	0.0853192	-0.127918	0.507949
BraA01g041860.3C.gene	turquoise	1.28139	0.312066	0.455139	0.357975	-0.0154899	-0.275064	0.718365
BraA01g042090.3C.gene	turquoise	0.983274	0.647823	0.667311	0.52025	0.413815	0.132104	0.584042
BraA01g042760.3C.gene	turquoise	1.38592	0.716504	0.963719	1.01193	1.02422	0.940462	0.109303
BraA01g043290.3C.gene	turquoise	0.783767	-0.503793	-0.190343	0.104668	0.202743	0.0384935	0.382029
BraA01g043310.3C.gene	turquoise	1.44945	0.976892	0.941249	1.03101	1.18299	1.07829	0.949139
BraA01g043580.3C.gene	turquoise	1.3735	0.753464	1.15093	0.854153	0.790997	0.749257	0.889292
BraA01g044050.3C.gene	turquoise	1.11952	0.595674	0.575245	0.565682	0.690102	0.511524	1.00384
BraA01g044160.3C.gene	turquoise	0.820487	-0.899706	-0.802891	-0.723955	-0.203387	0.235257	-0.774205
BraA01g044220.3C.gene	turquoise	1.37349	0.868283	0.817651	0.90104	1.05767	1.07449	0.938582
BraA01g044640.3C.gene	turquoise	1.16165	-0.310484	-0.573253	-0.197433	-0.160812	-1.41069	0.136615
BraA01g044750.3C.gene	turquoise	0.539916	-0.00454119	0.130705	0.172797	0.0663656	-0.120229	-0.0155617
BraA01g044770.3C.gene	turquoise	0.818324	0.0535171	-0.632547	-0.00532292	0.172878	-0.417618	0.125941
BraA01g044780.3C.gene	turquoise	0.613069	0.154536	-0.518489	0.0880803	0.152704	-0.517865	-0.0446672
BraA01g044810.3C.gene	turquoise	2.34624	0.492321	-0.92836	-0.885647	-0.670319	-0.672045	0.326468
BraA02g000010.3C.gene	turquoise	0.52929	0.270812	-0.185013	0.175929	0.175904	0.124769	0.176051
BraA02g000180.3C.gene	turquoise	2.44509	1.77753	1.41518	1.56816	1.61198	1.04217	1.56493
BraA02g000300.3C.gene	turquoise	1.12682	-0.828856	-0.569415	0.0288719	0.0498323	0.0976813	-0.540292
BraA02g000390.3C.gene	turquoise	0.64812	-0.676608	/	0.380037	-0.499604	-1.64235	-0.855199
BraA02g000560.3C.gene	turquoise	1.5856	1.06116	0.815974	0.920433	1.02431	0.989107	1.1331
BraA02g000580.3C.gene	turquoise	0.359566	0.113666	-0.0948001	0.0178052	0.150476	-0.412811	-0.28052
BraA02g000590.3C.gene	turquoise	0.788572	-0.561112	-0.650175	-0.425479	0.255342	-1.25607	-1.12904
BraA02g000620.3C.gene	turquoise	0.392154	-0.0520795	-0.26599	-0.169595	0.118064	0.0576946	0.0364138
BraA02g000630.3C.gene	turquoise	2.02961	1.36352	1.48059	1.17946	1.17382	1.19307	0.98209
BraA02g000750.3C.gene	turquoise	1.23844	0.0206594	0.0274575	0.67007	0.77398	-0.272547	0.809751
BraA02g000890.3C.gene	turquoise	1.8026	1.15201	0.951319	0.852758	0.454181	0.571805	1.08152
BraA02g001010.3C.gene	turquoise	0.967407	0.255535	0.503203	0.243075	-0.758682	-1.51742	-0.688836
BraA02g001490.3C.gene	turquoise	0.308947	-0.0934384	0.071954	0.10482	0.0129557	-0.399957	-0.0620846
BraA02g001730.3C.gene	turquoise	0.59934	-0.304705	-0.0410639	-0.0407037	0.221447	0.200125	-0.971207
BraA02g002410.3C.gene	turquoise	1.24122	0.464265	-0.0596702	0.402055	0.684745	0.525155	0.573147
BraA02g002650.3C.gene	turquoise	1.67405	0.681831	0.917601	0.912604	0.951631	0.629561	0.908502
BraA02g004030.3C.gene	turquoise	0.522466	-0.190566	-0.0743492	-0.653285	-1.32943	-1.03339	0.501136
BraA02g004110.3C.gene	turquoise	0.909283	0.433278	0.516631	0.342166	0.427266	0.144505	0.76457
BraA02g004150.3C.gene	turquoise	0.658239	0.211257	0.074777	0.377256	0.364865	0.0919995	0.221199
BraA02g004310.3C.gene	turquoise	0.94042	-0.0581245	-1.20253	-0.925281	-0.614018	-0.897387	-0.497391
BraA02g004510.3C.gene	turquoise	1.22584	0.741455	0.858371	0.614775	0.634407	0.608851	0.760394
BraA02g004820.3C.gene	turquoise	0.707367	-0.4052	-0.571852	-0.109564	-0.242384	-0.91919	0.272647
BraA02g005060.3C.gene	turquoise	1.60099	0.777195	0.853687	0.94488	1.02845	0.862901	1.14736
BraA02g005090.3C.gene	turquoise	1.49547	0.586204	0.604065	0.281804	0.411849	0.261048	0.602014
BraA02g005650.3C.gene	turquoise	2.8666	2.15942	1.42333	2.03502	2.05132	1.52917	2.71361
BraA02g005760.3C.gene	turquoise	1.21561	0.494741	0.457134	0.120788	-0.092742	0.188844	0.384591
BraA02g005930.3C.gene	turquoise	1.32843	0.59217	0.604695	0.506976	0.808115	0.618338	0.232216
BraA02g005970.3C.gene	turquoise	1.24806	0.669779	0.484661	0.441842	0.770772	0.0141292	0.712295
BraA02g006310.3C.gene	turquoise	1.70711	0.170431	-0.296455	-0.351375	0.327776	-0.8606	0.948712
BraA02g006350.3C.gene	turquoise	1.07825	0.35134	0.0291823	-0.27544	-0.546246	0.32449	0.45003
BraA02g006410.3C.gene	turquoise	0.737477	0.1663	-0.0953905	-0.079927	0.0663837	0.140914	0.0365818
BraA02g006420.3C.gene	turquoise	1.61848	1.15924	1.30805	1.25839	1.1619	1.10377	1.25385
BraA02g006450.3C.gene	turquoise	1.47909	1.03831	0.857068	0.848611	1.03274	0.924728	1.1897
BraA02g007060.3C.gene	turquoise	0.716738	0.0939136	-0.205533	-0.611468	-0.689141	-1.50787	-0.83083
BraA02g007090.3C.gene	turquoise	0.8741	0.250056	0.158446	0.259338	-0.00707214	-0.458715	0.406729
BraA02g007180.3C.gene	turquoise	1.15311	0.868735	0.723766	0.728931	0.707126	0.667166	0.790919
BraA02g007300.3C.gene	turquoise	2.04867	1.36059	1.25222	1.2974	1.22345	0.895055	1.67059
BraA02g007380.3C.gene	turquoise	0.898696	0.449354	0.439543	0.384229	0.378642	0.190657	0.520082
BraA02g007500.3C.gene	turquoise	0.741007	-0.325093	-1.01469	-0.159867	-0.140191	/	0.286756
BraA02g007650.3C.gene	turquoise	1.22571	0.765249	0.714538	0.760203	0.643568	0.0579615	0.763846
BraA02g007790.3C.gene	turquoise	1.59541	0.543362	-0.499531	-1.35868	-0.468421	-1.33163	/
BraA02g008020.3C.gene	turquoise	1.65895	-0.599052	-0.609772	0.342185	0.533191	0.0498554	0.148687
BraA02g008120.3C.gene	turquoise	0.768318	0.38389	0.126437	0.166597	-0.0426793	-0.805763	0.470608
BraA02g008310.3C.gene	turquoise	0.687235	-0.0414092	-0.150786	-1.11815	-0.635094	-1.06179	-0.866095
BraA02g008700.3C.gene	turquoise	1.20138	0.838193	0.841194	0.769794	0.81766	0.688968	0.754944
BraA02g008980.3C.gene	turquoise	3.0576	0.818441	1.16763	0.966038	0.795323	-0.0126029	0.195679
BraA02g009040.3C.gene	turquoise	1.68337	1.13733	1.01879	1.16209	1.3077	1.20867	1.14727
BraA02g009100.3C.gene	turquoise	1.95646	1.54621	1.73426	1.69985	1.58486	1.34229	1.78692
BraA02g009240.3C.gene	turquoise	1.7533	1.16539	1.37506	1.2599	1.29324	0.96906	1.26311
BraA02g009430.3C.gene	turquoise	1.14812	-1.68376	/	-1.37926	-0.959973	-1.40755	-0.686293
BraA02g009470.3C.gene	turquoise	1.61186	0.779541	0.489176	0.428876	0.911195	1.26192	0.770833
BraA02g009750.3C.gene	turquoise	0.884651	0.484352	0.260704	0.151521	0.22501	0.295362	0.827523
BraA02g010030.3C.gene	turquoise	1.19406	0.744355	0.485331	0.617708	0.652018	0.573377	0.587678
BraA02g010210.3C.gene	turquoise	2.09134	1.29713	1.31772	1.57546	1.75594	1.73651	1.38894
BraA02g010320.3C.gene	turquoise	1.29447	0.636115	0.175185	0.320678	0.552787	0.112176	0.58182
BraA02g010640.3C.gene	turquoise	0.939541	0.599275	0.701449	0.650874	0.578858	0.322948	0.492817
BraA02g010750.3C.gene	turquoise	1.08548	0.461463	0.351719	0.225588	0.55069	0.811593	0.264071
BraA02g010940.3C.gene	turquoise	1.20252	0.892734	0.867528	0.861606	0.743525	0.178231	0.787756
BraA02g011680.3C.gene	turquoise	1.7057	-0.473277	-0.727438	-0.559934	-1.52876	-0.772927	-0.000644392
BraA02g012330.3C.gene	turquoise	2.31917	1.88523	1.66463	1.36379	1.40551	1.71894	1.74994
BraA02g013180.3C.gene	turquoise	1.11885	0.594552	0.630919	0.377085	0.523159	0.563498	0.625679
BraA02g013430.3C.gene	turquoise	1.92105	1.58315	1.53006	1.62749	1.42859	1.428	1.61959
BraA02g013520.3C.gene	turquoise	0.486555	-0.159147	-0.216389	-0.0496441	0.0924522	-0.0924946	-0.31151
BraA02g013670.3C.gene	turquoise	1.95675	1.15035	0.855647	0.930984	0.780522	0.730758	0.883202
BraA02g013770.3C.gene	turquoise	2.12672	1.582	1.56038	1.58882	1.3501	1.24548	1.82071
BraA02g014130.3C.gene	turquoise	1.62614	1.33898	1.0281	1.0288	1.19444	1.31081	1.44998
BraA02g014700.3C.gene	turquoise	1.19061	0.323968	-0.341466	0.292838	0.269792	0.301315	0.7991
BraA02g015340.3C.gene	turquoise	2.03088	1.44024	1.51345	1.41397	1.50118	1.48988	1.61603
BraA02g015350.3C.gene	turquoise	1.45229	1.04213	1.11189	0.82661	0.7408	1.06467	1.23866
BraA02g015470.3C.gene	turquoise	0.643469	-0.209939	-0.064005	0.0600424	-0.431379	-0.919811	0.0423925
BraA02g015510.3C.gene	turquoise	2.19035	1.44501	1.67441	1.60942	1.45094	1.10664	1.46916
BraA02g015690.3C.gene	turquoise	1.11568	0.662025	0.598099	0.480055	0.61158	0.705392	0.528301
BraA02g016250.3C.gene	turquoise	1.98408	1.18155	1.34766	1.16888	1.25607	1.00555	1.28086
BraA02g016260.3C.gene	turquoise	1.17045	0.738826	0.727747	0.787412	0.385371	-0.538893	0.619284
BraA02g016570.3C.gene	turquoise	2.10041	1.43216	-0.282606	-0.0789843	-0.298279	-0.512619	1.65077
BraA02g016950.3C.gene	turquoise	0.877876	0.0363599	-0.199703	-0.189228	-0.407045	-0.575476	0.310954
BraA02g016980.3C.gene	turquoise	0.721793	0.289378	0.318285	0.201911	0.0886848	-0.0108812	0.383355
BraA02g017000.3C.gene	turquoise	1.07486	0.458836	0.330188	0.104809	0.0766829	-0.343473	0.610818
BraA02g017140.3C.gene	turquoise	1.5143	1.07263	0.99476	1.00215	1.10888	1.02787	1.00542
BraA02g017270.3C.gene	turquoise	1.32535	0.590412	0.577105	0.54147	0.464224	0.455062	0.96003
BraA02g017310.3C.gene	turquoise	1.34194	1.09264	0.969614	0.814895	1.12717	0.812836	0.953183
BraA02g017610.3C.gene	turquoise	1.22472	0.54899	0.611983	0.436114	0.536468	0.368325	0.834039
BraA02g017750.3C.gene	turquoise	1.27929	0.130866	-0.232143	-0.424324	0.129819	-0.158936	-0.0568035
BraA02g017820.3C.gene	turquoise	2.84483	2.53814	2.41061	2.47995	2.33982	2.25051	2.47798
BraA02g017900.3C.gene	turquoise	1.88363	1.10543	0.957654	1.09893	1.04965	0.334173	1.33676
BraA02g017920.3C.gene	turquoise	1.78976	1.31268	0.952786	0.615871	0.925689	1.11243	1.59511
BraA02g018470.3C.gene	turquoise	2.02562	1.12072	1.1644	0.28878	0.947773	0.801497	0.560351
BraA02g018550.3C.gene	turquoise	1.93514	0.7024	0.976983	1.28744	1.37256	1.02931	1.17948
BraA02g018610.3C.gene	turquoise	1.34342	-0.272102	0.875537	-0.966094	-0.833007	0.464386	0.0286421
BraA02g018630.3C.gene	turquoise	1.10512	0.71788	0.580417	0.482588	0.462934	0.588018	0.700152
BraA02g019240.3C.gene	turquoise	2.05778	0.539248	0.342119	0.253346	0.453074	-0.146263	1.065
BraA02g019760.3C.gene	turquoise	1.76253	1.22229	1.04402	0.967264	0.875795	0.709127	1.13557
BraA02g019770.3C.gene	turquoise	0.811411	0.162934	0.0678497	0.156334	0.35738	0.0268529	0.108745
BraA02g019780.3C.gene	turquoise	0.902609	0.326235	0.464984	0.381258	0.305644	0.0731525	-0.0772553
BraA02g019870.3C.gene	turquoise	0.518486	0.0142292	-0.134664	-0.0497374	-0.111662	-0.33218	0.0251501
BraA02g020000.3C.gene	turquoise	1.6074	0.273512	0.466823	0.109304	-0.221551	-0.114645	0.291944
BraA02g020050.3C.gene	turquoise	2.40216	2.23458	1.71668	1.93043	1.94461	1.78695	2.36221
BraA02g020110.3C.gene	turquoise	1.55492	-1.20869	-1.84246	-0.0673982	-0.921395	-1.74142	-0.137761
BraA02g020160.3C.gene	turquoise	0.699196	-1.88809	-1.0851	-1.0468	-0.0583483	-0.44387	0.142774
BraA02g020200.3C.gene	turquoise	1.21076	-1.05514	-1.70916	/	/	/	-0.466152
BraA02g020460.3C.gene	turquoise	1.38152	0.75383	0.797983	0.710995	0.844743	0.58609	1.02142
BraA02g020580.3C.gene	turquoise	1.37426	0.945872	1.22224	0.800149	0.677423	0.470341	0.90657
BraA02g020900.3C.gene	turquoise	1.20253	-1.11271	/	/	-1.02706	/	0.259449
BraA02g021080.3C.gene	turquoise	2.3049	1.59491	1.57138	1.7739	1.88912	1.63456	1.78766
BraA02g021130.3C.gene	turquoise	1.18123	/	-0.880705	/	/	/	/
BraA02g021610.3C.gene	turquoise	1.18896	0.758152	0.681542	0.729977	0.894034	0.827825	0.807999
BraA02g021910.3C.gene	turquoise	0.520835	0.0258058	0.240725	-0.185036	-0.059525	-0.205627	0.269977
BraA02g022080.3C.gene	turquoise	2.48545	1.43483	1.36498	1.16772	1.19513	1.1242	1.62881
BraA02g022450.3C.gene	turquoise	2.34562	0.354873	-0.225282	-0.303763	0.0167361	-0.398114	0.856361
BraA02g022460.3C.gene	turquoise	0.783451	0.312536	0.453075	0.505407	0.00827618	-0.598452	0.489871
BraA02g022650.3C.gene	turquoise	0.99864	-0.191652	-0.0700728	0.122719	0.445557	0.235049	-0.365355
BraA02g022790.3C.gene	turquoise	2.16958	1.45695	1.14582	1.39349	1.6909	1.69163	1.86638
BraA02g023590.3C.gene	turquoise	0.534472	0.0229495	0.084586	0.141222	0.0233529	-0.145605	-0.213412
BraA02g024200.3C.gene	turquoise	1.02224	0.379105	0.30849	0.149071	0.286483	0.131776	0.573354
BraA02g024450.3C.gene	turquoise	0.690453	0.20478	-0.510548	-1.23597	-0.163686	0.274053	0.532532
BraA02g024840.3C.gene	turquoise	0.987366	0.0275514	-0.605301	-0.65179	-0.743084	-0.74734	-0.733293
BraA02g025040.3C.gene	turquoise	1.13589	0.385936	0.655782	0.44292	0.639555	0.33843	1.1114
BraA02g025170.3C.gene	turquoise	1.30062	0.585612	0.620781	0.620183	0.85307	0.809524	0.918171
BraA02g025470.3C.gene	turquoise	2.38904	0.713622	-0.135278	0.39823	0.999197	0.887612	1.31236
BraA02g025950.3C.gene	turquoise	1.97741	1.48779	1.35868	1.49811	1.32272	1.00356	1.43672
BraA02g026260.3C.gene	turquoise	1.1268	0.368369	0.448429	0.239121	0.330016	0.344218	0.480261
BraA02g026560.3C.gene	turquoise	1.51818	0.681377	0.550059	0.330998	0.345106	0.156454	1.03346
BraA02g026670.3C.gene	turquoise	0.917686	0.124271	-0.220425	-0.711503	-0.265305	-0.779536	0.544035
BraA02g026720.3C.gene	turquoise	2.32926	1.96192	1.74043	1.74615	1.84711	2.00146	2.02564
BraA02g027120.3C.gene	turquoise	1.35951	-0.0106567	-0.79348	-0.510855	-1.02253	-1.03641	0.413283
BraA02g027270.3C.gene	turquoise	2.10298	1.18396	0.416914	0.499882	1.43974	1.14116	1.30933
BraA02g027530.3C.gene	turquoise	1.30042	0.612656	0.270486	0.615149	0.610847	0.477591	0.486404
BraA02g027600.3C.gene	turquoise	2.58977	2.20325	2.06193	1.9979	2.08032	2.0614	2.25523
BraA02g027620.3C.gene	turquoise	0.81574	-0.356246	-0.409267	-0.305237	-0.0990316	0.0515452	0.0798839
BraA02g027860.3C.gene	turquoise	1.37486	0.294668	0.769193	1.17755	0.980006	0.0943187	0.562591
BraA02g027910.3C.gene	turquoise	0.947708	0.392002	0.358937	0.579619	0.329446	0.238555	0.643224
BraA02g028150.3C.gene	turquoise	1.4096	0.982795	0.88562	0.910355	1.12481	1.0138	1.08436
BraA02g028420.3C.gene	turquoise	1.69929	0.946461	0.975383	0.845102	0.951544	0.816781	1.20202
BraA02g028660.3C.gene	turquoise	0.732161	0.269794	-0.0616387	0.21416	0.252407	0.167741	-0.698525
BraA02g029160.3C.gene	turquoise	1.79549	1.4557	1.26142	1.36202	1.28247	1.1442	1.62684
BraA02g029330.3C.gene	turquoise	0.909867	0.372138	0.179819	0.213181	0.405659	0.233219	0.620862
BraA02g029370.3C.gene	turquoise	0.437256	-0.225473	-0.922837	0.00810556	-0.0079522	-0.221106	0.131895
BraA02g030530.3C.gene	turquoise	0.894456	0.438069	0.520425	0.341425	0.213884	0.243641	0.804143
BraA02g030920.3C.gene	turquoise	1.42121	0.963302	0.659698	0.874684	0.871089	0.602967	1.20984
BraA02g031080.3C.gene	turquoise	1.38691	0.400704	-0.125633	0.25048	0.39371	-0.163179	-0.752635
BraA02g031420.3C.gene	turquoise	1.44804	1.12574	0.993962	1.1263	1.14485	0.745042	1.13395
BraA02g031740.3C.gene	turquoise	1.59578	1.24012	1.07926	1.3359	0.584301	-0.264417	1.42622
BraA02g032100.3C.gene	turquoise	1.72202	1.02691	1.267	1.12274	1.11671	0.971007	0.871642
BraA02g032920.3C.gene	turquoise	0.674914	-0.555882	-0.185889	-0.344398	-0.375697	-0.806758	0.135605
BraA02g032960.3C.gene	turquoise	0.870233	0.446516	0.476881	0.545393	0.550185	0.377461	0.535769
BraA02g033040.3C.gene	turquoise	1.97683	0.687022	1.35241	1.3188	1.45946	0.347605	0.0567646
BraA02g033150.3C.gene	turquoise	0.91679	-0.437041	-0.306336	-0.647452	-0.288933	-0.138776	-0.117303
BraA02g033630.3C.gene	turquoise	0.729204	0.295984	0.34147	0.301698	0.352161	0.178499	0.504552
BraA02g033690.3C.gene	turquoise	0.708232	0.302353	0.238064	0.192737	0.403631	0.339254	0.38095
BraA02g033970.3C.gene	turquoise	1.36778	0.849058	0.825843	0.781645	0.88243	0.660365	1.12736
BraA02g034050.3C.gene	turquoise	0.692891	0.280703	0.21707	0.246218	0.340772	0.197972	0.438742
BraA02g034560.3C.gene	turquoise	2.03976	1.20844	1.13932	1.09588	1.19434	1.14567	1.69879
BraA02g034780.3C.gene	turquoise	0.827696	0.312604	0.308479	0.377398	0.267299	0.0237046	0.47107
BraA02g034970.3C.gene	turquoise	1.41133	1.0143	1.13308	0.946497	0.862001	0.921864	0.77718
BraA02g035050.3C.gene	turquoise	2.12772	1.63906	1.63857	1.71203	1.84669	1.65228	1.80852
BraA02g035580.3C.gene	turquoise	0.845998	0.289575	0.249587	0.394652	0.330607	0.189989	0.314937
BraA02g036060.3C.gene	turquoise	1.0385	0.477056	0.492627	0.221142	0.34595	0.216055	0.527355
BraA02g036090.3C.gene	turquoise	1.45551	0.763848	0.904615	0.888227	0.883298	0.669241	1.15519
BraA02g036520.3C.gene	turquoise	1.00714	-0.519797	-0.726832	-0.577806	-0.587175	-1.45909	-0.498786
BraA02g036720.3C.gene	turquoise	0.394177	-0.12196	-0.131513	-0.113534	0.0224526	-0.0157607	0.254452
BraA02g036810.3C.gene	turquoise	1.4516	0.682748	0.701785	0.587305	0.770555	0.658526	1.18586
BraA02g036850.3C.gene	turquoise	1.03908	-0.279895	-0.00656333	0.294811	-0.003701	-0.482713	-0.0571447
BraA02g036970.3C.gene	turquoise	1.30177	-0.488003	-0.0394412	-0.440816	-0.311963	0.105941	-0.0386305
BraA02g037000.3C.gene	turquoise	1.67024	0.86439	0.685945	0.712985	1.02243	0.985231	1.16051
BraA02g037020.3C.gene	turquoise	1.03194	0.00929052	0.0307362	0.175036	0.0176145	-0.182875	0.212008
BraA02g037040.3C.gene	turquoise	1.5876	1.09055	0.932243	1.00536	1.01676	0.789648	0.991119
BraA02g037060.3C.gene	turquoise	2.77852	1.59705	1.54412	1.34881	1.82282	1.79826	0.873757
BraA02g037070.3C.gene	turquoise	1.45315	0.453063	0.423783	0.498843	0.796716	0.547916	0.535655
BraA02g037230.3C.gene	turquoise	0.572282	-0.0725509	-0.421316	-0.319317	-0.00763547	-0.587093	0.389554
BraA02g037470.3C.gene	turquoise	2.45506	1.48944	1.55131	1.62906	1.53855	1.13987	1.89154
BraA02g037580.3C.gene	turquoise	1.6315	1.29276	1.12306	1.08307	1.16386	1.26513	1.40972
BraA02g037700.3C.gene	turquoise	1.93288	0.962076	1.06488	0.96618	1.0111	0.949066	0.815356
BraA02g037930.3C.gene	turquoise	2.78299	2.22978	2.23786	2.27401	2.31308	2.09565	2.30639
BraA02g038290.3C.gene	turquoise	1.63126	1.11606	0.972084	0.804399	1.03207	1.16659	1.58704
BraA02g038860.3C.gene	turquoise	1.34347	0.75286	0.413902	0.570683	0.760251	0.863426	0.829459
BraA02g039050.3C.gene	turquoise	1.08175	0.155657	-0.106763	0.466499	0.791321	0.307737	0.265432
BraA02g039190.3C.gene	turquoise	0.982989	0.364023	0.244239	0.281508	0.479987	0.429128	0.69835
BraA02g039510.3C.gene	turquoise	1.35128	0.968094	0.945234	0.710579	0.734857	0.974694	0.241069
BraA02g039630.3C.gene	turquoise	0.835882	0.129919	0.449347	0.631662	-0.013775	-0.454252	0.164522
BraA02g039640.3C.gene	turquoise	1.02331	-0.81985	-0.90697	/	/	-0.983628	-1.09549
BraA02g039650.3C.gene	turquoise	1.15026	/	-1.34777	/	/	/	/
BraA02g039660.3C.gene	turquoise	1.66382	1.00004	1.01866	1.06415	0.449432	-0.465249	0.729096
BraA02g039750.3C.gene	turquoise	0.97843	0.0115862	0.0409566	-0.385762	-0.164214	-0.153415	0.0344857
BraA02g039820.3C.gene	turquoise	0.613245	0.184547	0.0187512	0.073334	0.183891	0.0423103	0.425223
BraA02g040110.3C.gene	turquoise	0.443017	0.0174104	-0.17985	-0.0303106	0.028154	-0.322662	0.140195
BraA02g040380.3C.gene	turquoise	0.649659	0.067023	0.0289108	-0.0279088	0.0237652	-0.217683	0.103502
BraA02g040390.3C.gene	turquoise	1.32056	0.223224	-0.674902	-0.0152468	0.667263	0.850187	0.606169
BraA02g040420.3C.gene	turquoise	0.676131	0.0622477	-0.017941	0.290035	0.229334	-0.407237	0.18499
BraA02g040640.3C.gene	turquoise	1.19317	0.813023	0.518401	0.622584	0.714443	0.438932	0.891232
BraA02g040800.3C.gene	turquoise	0.714844	0.184843	0.102915	0.266134	0.413935	0.329678	0.323836
BraA02g041200.3C.gene	turquoise	1.214	0.768152	0.585432	0.604075	0.865818	0.86639	0.937224
BraA02g041220.3C.gene	turquoise	1.33807	0.802403	0.43757	0.70466	0.49797	0.0722691	0.329001
BraA02g041250.3C.gene	turquoise	1.47278	1.1523	1.22896	1.19914	1.10872	1.02403	0.730775
BraA02g041350.3C.gene	turquoise	0.843026	-0.0344988	0.077462	0.0631943	0.113989	-0.146542	0.641528
BraA02g041850.3C.gene	turquoise	1.38399	0.765039	0.312923	-0.0740018	0.479309	0.559364	1.02439
BraA02g042310.3C.gene	turquoise	1.7199	0.922477	0.568837	0.890592	1.19267	1.1365	1.06577
BraA02g042500.3C.gene	turquoise	2.58145	2.06456	1.86197	1.85875	1.94875	1.94065	2.06868
BraA02g042560.3C.gene	turquoise	1.09449	0.174656	-0.131487	0.0297076	0.0943994	-0.929268	0.482903
BraA02g042680.3C.gene	turquoise	0.99127	0.0562871	0.414645	0.434228	0.297262	0.124381	0.280307
BraA02g042740.3C.gene	turquoise	1.16961	-0.598695	-1.15709	-1.13114	-1.29313	-1.49551	-0.0717387
BraA02g043170.3C.gene	turquoise	0.803288	0.163213	0.227605	-0.103304	0.173716	0.046868	0.40191
BraA02g043280.3C.gene	turquoise	0.480538	0.0228277	0.1077	-0.0240197	0.190168	0.140779	0.120707
BraA02g043290.3C.gene	turquoise	0.869852	0.135661	0.143533	-0.0896225	0.211608	0.337662	0.383637
BraA02g043930.3C.gene	turquoise	1.85355	0.141559	0.386555	0.573178	0.44604	0.302031	-1.79441
BraA02g044010.3C.gene	turquoise	0.800848	-0.0224486	/	-2.723	-0.684232	-0.194981	-0.516126
BraA02g044030.3C.gene	turquoise	0.818978	0.276114	-0.640923	-0.627619	-0.20668	0.296066	0.0441203
BraA02g044290.3C.gene	turquoise	1.58073	1.0802	0.641349	0.495774	0.656116	0.356451	0.955866
BraA02g044310.3C.gene	turquoise	1.35814	-0.0213066	0.054569	0.140191	-0.00459386	-0.303288	-0.0943174
BraA02g044400.3C.gene	turquoise	0.635707	0.059853	0.113491	-0.0800206	-0.0342842	-0.215212	0.207643
BraA02g044420.3C.gene	turquoise	1.32261	-0.833746	-0.503368	-1.18817	-0.566923	-2.06653	-0.13516
BraA02g044550.3C.gene	turquoise	0.76178	0.341048	0.405539	0.273489	0.29411	0.342915	0.433398
BraA02g044660.3C.gene	turquoise	0.987337	0.129462	0.367695	0.683503	0.45586	0.158067	-0.0767271
BraA02g044800.3C.gene	turquoise	0.718511	0.193386	-0.0172111	0.297264	0.00787972	0.0950504	0.0986557
BraA02g044860.3C.gene	turquoise	1.99379	1.57675	1.49393	1.46659	1.41234	1.34831	1.50414
BraA02g044930.3C.gene	turquoise	1.6602	0.899048	0.704639	0.817898	1.24044	0.991184	1.36018
BraA02g045080.3C.gene	turquoise	2.30383	1.64098	1.44413	1.47319	1.29973	1.06608	1.88321
BraA02g045090.3C.gene	turquoise	1.10597	0.601566	0.603856	0.602863	0.518687	0.162968	0.936755
BraA02g045120.3C.gene	turquoise	1.94161	1.28697	1.31575	0.951538	1.09065	0.835955	1.4922
BraA02g045300.3C.gene	turquoise	1.24966	0.826814	0.880619	0.775362	0.845739	0.189163	0.716789
BraA02g045520.3C.gene	turquoise	1.22052	-0.951145	0.171317	-1.7401	-1.38965	/	-1.06576
BraA02g045650.3C.gene	turquoise	1.327	0.542934	0.6537	0.68032	0.995629	0.660581	0.925799
BraA02g045670.3C.gene	turquoise	0.565846	-0.0804938	-0.222333	0.0861427	0.178336	0.188571	0.469503
BraA02g045720.3C.gene	turquoise	3.00183	2.53177	2.0921	2.25868	2.30644	2.01125	2.42535
BraA02g045790.3C.gene	turquoise	1.74091	1.01219	1.1031	1.13449	1.05905	1.09742	1.12544
BraA03g000130.3C.gene	turquoise	0.467583	-0.27976	-0.00978121	-0.00799747	-0.140872	-0.0158504	0.268708
BraA03g000650.3C.gene	turquoise	1.1244	0.387404	0.322015	0.389908	0.373114	0.43747	0.525797
BraA03g000850.3C.gene	turquoise	1.04311	0.434096	0.151439	0.341167	0.477675	0.485786	0.462515
BraA03g000980.3C.gene	turquoise	0.649277	0.0782881	0.052737	0.0963153	0.273885	0.370637	0.342365
BraA03g001030.3C.gene	turquoise	0.764823	-0.30472	-1.26151	-0.483638	0.194173	-1.09342	-1.21215
BraA03g001520.3C.gene	turquoise	1.00815	-0.0543827	-0.552761	-0.238527	-0.142195	-0.191646	-0.535394
BraA03g001610.3C.gene	turquoise	1.62637	1.35724	0.695395	0.70374	1.28476	1.29586	1.2568
BraA03g001780.3C.gene	turquoise	0.697712	-0.302444	-0.0662012	-0.0610154	-0.205095	-0.45432	-0.0886426
BraA03g002080.3C.gene	turquoise	1.28027	0.848455	0.823417	0.711202	0.792379	0.667606	0.837536
BraA03g002880.3C.gene	turquoise	0.934992	/	/	/	/	/	/
BraA03g003150.3C.gene	turquoise	0.84705	0.442498	0.426721	0.381499	0.372657	0.43794	0.123369
BraA03g003270.3C.gene	turquoise	2.53682	2.27326	2.21115	1.9114	1.92031	1.77908	2.40665
BraA03g003320.3C.gene	turquoise	1.05425	0.746811	0.554172	0.401614	0.426039	0.660056	0.557939
BraA03g003420.3C.gene	turquoise	1.78542	1.27068	1.27099	1.2921	1.28806	1.14469	1.21882
BraA03g003460.3C.gene	turquoise	1.38396	0.374155	0.208887	0.991737	0.848338	-0.399923	0.816312
BraA03g003600.3C.gene	turquoise	1.04734	0.610638	0.403762	0.401894	0.674071	0.638356	0.591229
BraA03g003620.3C.gene	turquoise	1.49575	0.993534	1.02315	1.00444	1.00393	0.963151	1.1083
BraA03g004010.3C.gene	turquoise	1.07415	0.570192	0.548588	0.253528	0.334321	0.364312	0.726568
BraA03g004200.3C.gene	turquoise	0.558607	0.357614	0.0849029	0.287306	0.0247754	-0.173922	0.278169
BraA03g004620.3C.gene	turquoise	1.43085	0.70953	0.817469	0.829696	0.896924	0.708987	0.466343
BraA03g005710.3C.gene	turquoise	1.76349	0.675096	1.17213	0.812746	0.870581	0.894483	0.320651
BraA03g005950.3C.gene	turquoise	1.21905	-1.09915	-1.2656	-0.925986	-1.06237	-0.854755	-0.651375
BraA03g005960.3C.gene	turquoise	1.23344	0.0113271	0.147761	0.371585	0.454052	0.14564	0.398411
BraA03g006000.3C.gene	turquoise	1.32196	0.500809	0.441605	0.41686	0.168823	0.382902	0.219607
BraA03g006010.3C.gene	turquoise	0.970589	0.493043	0.311077	0.37166	0.0539501	0.327975	0.213124
BraA03g006100.3C.gene	turquoise	1.7995	0.527658	0.822188	0.300658	0.475212	0.311823	0.253271
BraA03g006130.3C.gene	turquoise	0.679344	-0.0401023	-0.196458	0.0756801	-0.0539995	0.453831	0.203299
BraA03g006230.3C.gene	turquoise	2.35484	2.01398	1.90109	1.9214	1.83981	1.74379	2.17448
BraA03g006550.3C.gene	turquoise	1.83106	1.18153	1.18249	1.18936	1.15438	1.01715	1.47398
BraA03g006750.3C.gene	turquoise	1.581	0.230496	0.487011	0.520677	0.507288	-0.333228	0.3332
BraA03g006830.3C.gene	turquoise	0.710008	0.39941	0.036956	-0.0320708	-0.399781	-0.505213	0.573006
BraA03g007280.3C.gene	turquoise	1.05075	0.0439462	0.110559	0.353364	0.0797081	-0.0465328	0.606152
BraA03g007580.3C.gene	turquoise	1.52041	0.342466	0.367171	0.259363	0.551842	0.553667	0.457457
BraA03g008090.3C.gene	turquoise	1.28794	0.895383	0.926481	0.764955	0.879977	0.81827	0.799484
BraA03g008130.3C.gene	turquoise	1.00444	0.787369	0.646371	0.663675	0.326987	0.0861105	0.775975
BraA03g008190.3C.gene	turquoise	2.11442	1.69428	1.55744	1.57242	1.47186	1.35491	1.85061
BraA03g008270.3C.gene	turquoise	0.626408	-0.222926	-0.883451	-0.340021	-0.121176	-1.53799	0.489147
BraA03g008660.3C.gene	turquoise	1.61487	1.12391	0.501377	-0.468207	-0.189403	-0.276868	0.723044
BraA03g009000.3C.gene	turquoise	2.05053	1.61425	1.53086	1.30225	1.47799	1.24014	1.63088
BraA03g009080.3C.gene	turquoise	0.578691	-0.17423	-0.300768	-0.258089	-0.28314	-0.0958256	0.318021
BraA03g009220.3C.gene	turquoise	1.77171	1.40742	1.55447	1.39384	1.35492	1.16904	1.29371
BraA03g009310.3C.gene	turquoise	2.42993	1.69911	1.49571	1.43513	1.43262	1.29226	2.04141
BraA03g009710.3C.gene	turquoise	2.76599	0.537429	1.34133	1.11652	0.283958	-1.42996	-0.484905
BraA03g010090.3C.gene	turquoise	0.928207	0.443485	0.528561	0.411574	0.416907	0.351091	0.154186
BraA03g010380.3C.gene	turquoise	1.31687	0.509885	0.896665	0.540662	0.603856	0.329064	0.867146
BraA03g010480.3C.gene	turquoise	1.71454	-0.281956	-0.649625	-0.69261	-0.164232	-0.886346	-0.0799715
BraA03g010510.3C.gene	turquoise	0.693709	-0.0295542	0.17188	0.278712	0.172108	-0.314177	-0.0596404
BraA03g010840.3C.gene	turquoise	0.63997	0.0697333	-0.0234931	-0.06645	-0.362791	-0.360921	0.24919
BraA03g011270.3C.gene	turquoise	0.821323	0.457801	0.374988	0.213474	0.33192	0.131403	0.410333
BraA03g011370.3C.gene	turquoise	0.614256	-0.187363	-0.148734	0.0210267	-0.163122	-0.241188	-0.383588
BraA03g011540.3C.gene	turquoise	2.39027	-0.853404	-0.78227	-0.289825	-0.729027	-1.08015	0.458727
BraA03g011700.3C.gene	turquoise	0.583882	-0.025844	0.0675319	-0.238734	-0.103567	-0.119977	0.300701
BraA03g011780.3C.gene	turquoise	1.7082	0.971209	0.609833	0.629203	0.93541	1.18721	1.17551
BraA03g012000.3C.gene	turquoise	1.80146	1.29014	1.43464	1.43115	1.22419	0.747725	1.39688
BraA03g012040.3C.gene	turquoise	1.00437	0.52632	0.609323	0.362968	0.455595	0.460501	0.570241
BraA03g012220.3C.gene	turquoise	1.00915	-0.638674	-1.05487	-0.645724	-0.434403	-0.524139	0.572815
BraA03g012320.3C.gene	turquoise	2.11935	1.1615	1.51346	1.44932	1.53508	1.66597	0.556628
BraA03g012750.3C.gene	turquoise	1.08908	-0.620813	-0.881794	-0.405818	-0.369716	0.074524	-0.317945
BraA03g012760.3C.gene	turquoise	0.8714	-0.24256	0.585525	0.0280128	0.270918	-0.26609	0.369595
BraA03g012770.3C.gene	turquoise	1.43872	0.659799	0.692864	0.459792	0.284383	0.20194	0.837688
BraA03g012800.3C.gene	turquoise	2.15368	1.63122	1.69707	1.62588	1.66216	1.49487	1.70106
BraA03g013190.3C.gene	turquoise	1.60037	0.300878	0.286548	0.18843	0.0218381	-0.359681	-0.195233
BraA03g013240.3C.gene	turquoise	0.806673	0.258842	0.195311	0.116256	0.163927	0.101664	0.446388
BraA03g013250.3C.gene	turquoise	1.34943	-0.442794	-0.462224	-0.100729	-0.731482	-1.11219	0.283
BraA03g013390.3C.gene	turquoise	1.12324	0.569844	0.815996	0.749148	0.796908	0.514957	0.4498
BraA03g013720.3C.gene	turquoise	0.677394	0.198076	0.244425	0.156517	0.182477	0.0476471	0.334909
BraA03g013750.3C.gene	turquoise	3.18462	2.97452	2.74686	2.79956	2.73885	2.72159	2.5298
BraA03g013850.3C.gene	turquoise	1.25582	0.791876	0.759367	0.600509	0.594113	0.567484	0.504431
BraA03g013860.3C.gene	turquoise	1.16954	0.741849	0.178917	-0.25698	0.283883	0.219171	0.666176
BraA03g013910.3C.gene	turquoise	2.22091	1.81284	1.54885	1.59503	1.57357	1.51826	1.67663
BraA03g014340.3C.gene	turquoise	0.873311	0.269196	0.0151628	-0.167551	-0.252105	0.148125	-0.560307
BraA03g014440.3C.gene	turquoise	1.47394	0.885198	0.928893	0.54513	0.611336	0.498487	0.828026
BraA03g014650.3C.gene	turquoise	0.661022	-0.484138	-0.493601	-0.419942	-0.0981473	-1.51499	0.627012
BraA03g014660.3C.gene	turquoise	0.850632	-0.0440044	/	0.0630872	-0.517805	-0.225028	0.595347
BraA03g014680.3C.gene	turquoise	1.83681	0.355826	0.575819	0.428873	0.799753	0.859647	-0.0853968
BraA03g014830.3C.gene	turquoise	1.0544	0.664575	0.595736	0.581582	0.645835	0.625642	0.695376
BraA03g015110.3C.gene	turquoise	1.26787	-2.18013	-1.10856	-1.67306	-0.936499	-1.03855	-0.480849
BraA03g015130.3C.gene	turquoise	1.95569	1.06663	0.879721	0.961292	0.7523	0.276295	1.18148
BraA03g015190.3C.gene	turquoise	1.05319	/	-1.59351	-0.925335	-1.60576	-1.30744	/
BraA03g015200.3C.gene	turquoise	1.17702	0.339828	0.703747	0.573625	0.626845	0.807173	0.604517
BraA03g015720.3C.gene	turquoise	1.86769	1.53033	1.43523	1.36729	1.0461	0.851787	1.44651
BraA03g016010.3C.gene	turquoise	0.765366	0.2093	0.00444978	0.209214	0.212464	0.223278	0.218349
BraA03g016270.3C.gene	turquoise	1.44653	0.457065	0.324702	0.419136	0.118348	0.0956221	0.93122
BraA03g016500.3C.gene	turquoise	0.662706	0.224159	0.347342	0.486839	0.230788	-0.131137	0.3075
BraA03g016920.3C.gene	turquoise	1.36085	0.402091	0.309066	0.464794	0.417221	0.30437	0.587035
BraA03g017200.3C.gene	turquoise	1.58489	1.21831	1.03095	1.05698	0.987816	0.761367	1.20217
BraA03g017330.3C.gene	turquoise	0.476679	0.109042	0.00215439	-0.0794509	0.0063612	-0.513494	0.123501
BraA03g017510.3C.gene	turquoise	1.60187	1.12672	0.417729	-0.748495	-0.739441	0.266618	-0.115048
BraA03g017560.3C.gene	turquoise	1.81116	1.30988	0.873275	0.90673	1.17862	1.28765	1.44468
BraA03g017710.3C.gene	turquoise	1.81024	0.632287	0.571355	0.280196	0.234428	0.123886	0.990205
BraA03g018080.3C.gene	turquoise	3.58888	2.7149	2.36723	2.50711	2.58221	1.83341	3.22487
BraA03g018330.3C.gene	turquoise	1.16406	0.562824	0.528371	0.622067	0.0720703	-0.425906	0.415152
BraA03g018370.3C.gene	turquoise	2.36899	1.92504	1.81685	1.85777	2.14936	2.06164	1.99574
BraA03g018540.3C.gene	turquoise	1.49439	0.858529	1.00171	1.28216	1.22744	0.893574	1.03617
BraA03g018670.3C.gene	turquoise	1.68488	1.25669	1.13415	1.15092	1.34736	1.23855	1.51107
BraA03g019040.3C.gene	turquoise	0.724328	0.241136	-0.392117	-0.764371	-0.429412	0.128112	0.522602
BraA03g019560.3C.gene	turquoise	0.898765	0.348199	0.300044	-0.413093	0.287293	0.244196	0.375651
BraA03g020040.3C.gene	turquoise	1.88688	1.51099	1.35596	1.27679	1.42758	1.45199	1.48515
BraA03g020150.3C.gene	turquoise	0.874371	0.355441	-0.217855	-0.104648	-0.197207	0.0127575	0.755314
BraA03g020360.3C.gene	turquoise	1.75617	1.00705	1.18802	1.07867	1.22322	0.979342	0.799552
BraA03g020390.3C.gene	turquoise	0.984762	-0.107127	-0.172987	0.284665	0.111582	-0.44504	0.929766
BraA03g020480.3C.gene	turquoise	1.23322	0.420177	0.317324	0.318022	0.609237	0.514806	0.598229
BraA03g021170.3C.gene	turquoise	1.33138	0.26514	0.143638	0.783956	0.680543	0.435225	0.603328
BraA03g021240.3C.gene	turquoise	2.22691	1.42737	1.59328	1.7034	1.64294	1.45517	0.279266
BraA03g021460.3C.gene	turquoise	0.703213	0.401437	0.156871	-0.0233873	0.225731	0.240425	-0.415559
BraA03g021530.3C.gene	turquoise	0.893743	-2.01871	/	/	-1.56439	/	-1.49508
BraA03g021990.3C.gene	turquoise	1.00108	0.648161	0.479997	0.504549	0.520496	0.311451	0.762914
BraA03g022210.3C.gene	turquoise	1.15876	0.619455	0.769456	0.678356	0.737721	0.57658	0.784262
BraA03g022250.3C.gene	turquoise	0.405131	-0.00391203	-0.313941	-0.209683	0.000148648	-0.129635	-0.00816678
BraA03g022390.3C.gene	turquoise	0.807866	0.281757	0.225909	0.393877	0.360696	0.254245	0.349867
BraA03g022510.3C.gene	turquoise	1.12782	0.44375	-0.71467	-0.16465	0.400671	0.121141	0.802878
BraA03g022580.3C.gene	turquoise	0.563912	-0.121967	-0.284299	-0.143782	-0.276223	-0.515234	-0.215954
BraA03g022700.3C.gene	turquoise	1.58638	0.686393	0.634477	0.349992	0.49042	0.0507703	1.15145
BraA03g023220.3C.gene	turquoise	1.04992	0.326031	0.498299	0.618176	0.497899	0.128171	0.632725
BraA03g023410.3C.gene	turquoise	1.22912	0.725656	0.900724	0.287047	0.376022	0.265442	0.856362
BraA03g023470.3C.gene	turquoise	0.396086	0.0883803	-0.0655256	0.153987	-0.157365	-0.243849	0.143693
BraA03g023620.3C.gene	turquoise	2.80587	1.91072	2.11379	2.51276	1.72796	0.272677	2.34033
BraA03g023960.3C.gene	turquoise	1.55769	1.12275	1.23245	1.11958	1.02571	0.839574	0.982254
BraA03g024130.3C.gene	turquoise	1.76807	0.359473	0.667339	0.76067	0.453533	-0.395471	1.2654
BraA03g024250.3C.gene	turquoise	1.33867	0.880368	0.678595	0.904794	0.988994	0.686964	0.952508
BraA03g024820.3C.gene	turquoise	1.02191	-0.272897	-0.720799	-0.87817	-1.47251	-0.719246	-0.177823
BraA03g025110.3C.gene	turquoise	1.15287	0.67569	0.395493	0.439726	0.566018	0.647026	0.876456
BraA03g025180.3C.gene	turquoise	0.560477	-0.216972	-0.80853	-0.529685	-0.263286	0.126063	0.408588
BraA03g025550.3C.gene	turquoise	1.03705	0.343313	0.124039	0.374661	0.251255	0.0713269	0.369976
BraA03g025710.3C.gene	turquoise	2.40676	1.81693	1.77478	1.73806	1.82951	1.78406	1.98874
BraA03g025970.3C.gene	turquoise	1.64043	1.27243	1.2884	1.22292	1.12702	1.0599	1.13434
BraA03g026030.3C.gene	turquoise	1.27473	0.694169	0.652816	0.662084	0.769717	0.741409	0.44907
BraA03g026710.3C.gene	turquoise	1.38936	0.854601	0.656769	0.805351	0.891921	0.853987	0.892697
BraA03g026770.3C.gene	turquoise	2.44678	1.49023	1.14853	1.19605	0.945335	0.0405989	1.26833
BraA03g027010.3C.gene	turquoise	3.12212	2.29915	2.02078	2.04322	2.01555	1.89427	2.45745
BraA03g027200.3C.gene	turquoise	1.7196	0.889046	0.471459	0.486122	0.270938	0.300445	1.41914
BraA03g027590.3C.gene	turquoise	1.08466	0.568789	0.648189	0.68412	0.58661	0.487772	0.593508
BraA03g027860.3C.gene	turquoise	1.81163	1.04891	0.829683	0.635431	0.450383	0.475154	1.43451
BraA03g027910.3C.gene	turquoise	0.842019	-0.174665	0.234312	0.273842	-0.421034	-1.84576	-0.182232
BraA03g028140.3C.gene	turquoise	0.842516	-0.122292	-0.465306	-0.502638	-0.395098	-0.185144	-0.144817
BraA03g028480.3C.gene	turquoise	0.986001	-0.175758	-0.318704	-0.448873	-1.043	-1.62952	0.518359
BraA03g028630.3C.gene	turquoise	2.77786	2.57112	2.14292	2.2787	2.22086	2.13158	2.43338
BraA03g028760.3C.gene	turquoise	1.23534	1.03304	0.790498	0.826185	0.640639	0.664084	0.90305
BraA03g029280.3C.gene	turquoise	0.753201	0.164017	0.0773363	0.15707	0.096445	0.0672352	-0.0798346
BraA03g029590.3C.gene	turquoise	0.656949	0.20111	0.248421	0.392938	0.107215	-0.274377	0.176065
BraA03g029770.3C.gene	turquoise	1.26677	1.02357	0.82315	0.9048	0.816444	0.72022	0.850643
BraA03g029790.3C.gene	turquoise	0.843071	0.267529	-0.0978977	-0.104275	-0.124802	-0.400451	0.262764
BraA03g029840.3C.gene	turquoise	2.34885	1.79934	1.49172	1.58446	1.69005	1.5875	1.97638
BraA03g030430.3C.gene	turquoise	0.54826	-0.282282	-0.189016	-0.101893	0.023295	0.138576	0.350672
BraA03g030540.3C.gene	turquoise	1.62727	0.677434	0.44799	0.426253	1.11506	1.05482	0.743075
BraA03g031010.3C.gene	turquoise	1.55277	0.67067	0.57326	0.431547	0.581131	0.634644	0.400221
BraA03g031190.3C.gene	turquoise	0.785703	0.233748	-0.179569	-0.181489	0.0148441	-0.281439	0.331162
BraA03g031390.3C.gene	turquoise	1.1193	-0.479215	-0.728502	-1.00508	-0.670575	-0.925015	-0.33455
BraA03g032040.3C.gene	turquoise	0.748312	-0.381953	-0.775653	-0.813443	-0.630089	-0.743145	-0.340159
BraA03g032190.3C.gene	turquoise	1.84861	1.34159	1.55567	1.36759	1.4217	0.985854	1.65742
BraA03g032210.3C.gene	turquoise	1.64847	1.21698	0.926411	0.836093	0.695176	0.817041	1.26665
BraA03g032300.3C.gene	turquoise	1.38907	-0.16247	0.558177	0.907767	0.67762	-0.102728	-0.675196
BraA03g032990.3C.gene	turquoise	0.982312	0.0238981	0.51421	0.389446	0.119625	-1.01676	0.220596
BraA03g033390.3C.gene	turquoise	1.59033	0.995825	1.16313	0.911569	0.875466	1.10305	-0.496489
BraA03g033870.3C.gene	turquoise	1.32098	0.807188	0.695591	0.725688	0.823592	0.662678	0.889513
BraA03g034060.3C.gene	turquoise	0.909346	0.387673	0.524244	0.239112	0.408482	0.424184	0.292324
BraA03g034210.3C.gene	turquoise	1.10124	0.642761	0.568538	0.663394	0.543904	0.0977711	0.70132
BraA03g034310.3C.gene	turquoise	1.81648	1.42004	1.22611	1.24496	1.28448	1.14458	1.49473
BraA03g034370.3C.gene	turquoise	1.68906	1.35688	1.32495	1.21488	1.34297	0.834287	1.28185
BraA03g034640.3C.gene	turquoise	1.92404	0.824879	1.01203	1.54985	1.41179	1.19785	-0.806279
BraA03g035170.3C.gene	turquoise	0.52599	-0.226813	-0.191626	-0.207676	0.0538333	-0.0253021	-0.0632042
BraA03g035230.3C.gene	turquoise	1.26712	0.805967	0.54302	0.740335	0.958876	0.676921	1.18307
BraA03g035450.3C.gene	turquoise	1.23223	-0.19931	-0.0600714	0.0270797	-0.359783	-1.92427	-0.813472
BraA03g035490.3C.gene	turquoise	2.67976	2.53558	2.13493	2.25925	2.17076	2.13198	2.2733
BraA03g035670.3C.gene	turquoise	1.29131	0.556002	0.635368	0.511527	0.562955	0.224258	0.873467
BraA03g036120.3C.gene	turquoise	1.60117	1.11936	1.09925	0.972851	1.00305	0.904414	1.32452
BraA03g036150.3C.gene	turquoise	1.41404	1.0344	0.968587	0.95718	0.933165	0.719917	1.12397
BraA03g036380.3C.gene	turquoise	2.05586	1.58168	1.62978	1.38705	1.03828	0.638833	1.39133
BraA03g036400.3C.gene	turquoise	1.08625	0.266765	0.0715936	-0.445559	-0.100008	-0.00150279	0.905088
BraA03g036450.3C.gene	turquoise	2.56185	2.0206	1.64151	1.95144	2.29044	2.17691	2.29081
BraA03g036460.3C.gene	turquoise	1.94504	1.32117	1.18479	1.34651	1.12523	1.44242	1.18917
BraA03g036580.3C.gene	turquoise	1.47275	1.25948	0.987114	0.869719	0.862203	1.17688	1.29611
BraA03g036630.3C.gene	turquoise	1.42648	-0.829247	-0.281354	-0.797707	-0.799948	-1.16194	-0.587229
BraA03g036850.3C.gene	turquoise	1.68344	0.788068	0.865949	0.8823	0.861167	0.612949	1.33385
BraA03g036900.3C.gene	turquoise	1.62807	1.48636	0.928628	0.895014	0.890303	1.28594	1.43587
BraA03g037010.3C.gene	turquoise	1.65428	0.854356	0.653997	0.642523	0.851545	0.999186	0.861718
BraA03g037170.3C.gene	turquoise	1.0695	0.648363	0.585589	0.526633	0.645822	0.439639	1.0355
BraA03g037180.3C.gene	turquoise	2.82859	2.55071	2.34845	2.20302	2.24301	2.2963	2.09614
BraA03g037290.3C.gene	turquoise	1.90793	1.41299	1.50031	1.48701	1.25466	1.05621	1.23266
BraA03g037440.3C.gene	turquoise	1.31288	/	-0.679564	-0.472561	-1.05745	/	0.064694
BraA03g038060.3C.gene	turquoise	1.2608	0.637782	0.307238	0.472349	0.831377	0.458051	0.735255
BraA03g038130.3C.gene	turquoise	2.30675	1.12746	0.798369	0.555238	0.661629	1.0758	1.32243
BraA03g038270.3C.gene	turquoise	1.22866	-0.201577	0.10915	0.947189	0.840801	0.140843	0.0533528
BraA03g038530.3C.gene	turquoise	1.41178	0.296101	0.232071	-0.306223	0.141263	0.377962	0.583942
BraA03g038660.3C.gene	turquoise	0.979018	/	/	/	/	-1.36645	/
BraA03g038820.3C.gene	turquoise	0.621236	-0.389324	-0.391909	-0.701987	-0.607425	-0.302257	0.189062
BraA03g039200.3C.gene	turquoise	1.5848	0.847683	1.15496	1.15899	0.795948	0.492748	0.947482
BraA03g039370.3C.gene	turquoise	1.56232	1.01439	0.89923	0.977257	0.631074	0.391173	0.971716
BraA03g039570.3C.gene	turquoise	3.43435	2.78856	2.3457	2.5191	2.46312	2.19007	2.91297
BraA03g039860.3C.gene	turquoise	0.654195	0.296525	0.102516	0.0780621	0.0856636	0.0253128	0.449872
BraA03g039910.3C.gene	turquoise	0.534585	0.114043	0.168177	0.27943	0.00436867	-0.214845	0.256437
BraA03g040420.3C.gene	turquoise	1.59876	0.405338	0.1774	0.0778184	0.214924	-0.0300904	0.478318
BraA03g040650.3C.gene	turquoise	1.97876	1.56003	1.49049	1.33781	1.57984	1.48787	1.54978
BraA03g040690.3C.gene	turquoise	0.485908	-0.333329	-0.440134	-0.0708073	0.299034	-0.403638	0.148649
BraA03g041680.3C.gene	turquoise	1.72303	1.44641	1.36267	1.01858	1.22807	1.29796	1.61919
BraA03g041820.3C.gene	turquoise	1.12688	0.741265	0.494517	0.432819	0.650084	0.755546	0.820628
BraA03g041850.3C.gene	turquoise	1.06529	0.50903	0.299949	0.524199	0.407085	0.231265	0.31486
BraA03g041940.3C.gene	turquoise	3.13308	2.64106	2.19661	2.49686	2.52976	2.24955	2.66831
BraA03g042010.3C.gene	turquoise	3.12669	2.34164	2.00069	2.20923	2.44233	1.96421	2.65198
BraA03g042020.3C.gene	turquoise	2.19753	/	/	/	/	/	/
BraA03g042450.3C.gene	turquoise	0.74243	-0.269118	-1.39671	-0.954325	-1.17569	-0.799144	0.0336114
BraA03g042950.3C.gene	turquoise	2.73963	2.06025	2.1008	2.27776	2.34369	2.2712	1.4797
BraA03g043090.3C.gene	turquoise	1.92153	1.37588	1.33871	1.23693	1.32275	1.28988	1.34196
BraA03g044230.3C.gene	turquoise	1.48514	-1.04001	-0.990794	-0.954093	-0.988806	-0.985107	-0.933406
BraA03g044370.3C.gene	turquoise	2.63709	2.38488	2.20495	2.21431	2.13208	2.21352	2.19542
BraA03g044590.3C.gene	turquoise	0.862953	0.503192	0.462259	0.515421	0.367544	0.183694	0.599896
BraA03g044780.3C.gene	turquoise	1.3754	-0.646594	/	-0.61038	-0.955054	/	-1.18713
BraA03g044860.3C.gene	turquoise	0.991549	-0.588692	-0.484473	-0.63105	-0.458867	-0.282694	-0.299998
BraA03g045150.3C.gene	turquoise	1.89914	1.42186	1.48142	1.31629	1.35563	1.38836	0.972256
BraA03g045510.3C.gene	turquoise	0.764855	0.0145966	-0.0348207	-0.435558	-0.0583852	0.0700892	0.310098
BraA03g045650.3C.gene	turquoise	1.96237	1.37306	1.6088	1.62886	1.49432	1.53388	0.471199
BraA03g045860.3C.gene	turquoise	0.920324	-0.504356	-0.955814	-0.691037	-0.558063	-1.20758	-0.642368
BraA03g046010.3C.gene	turquoise	1.91826	1.39742	1.60207	1.4309	1.491	1.42577	1.56303
BraA03g046230.3C.gene	turquoise	1.20887	-0.126261	0.0664925	-0.443702	-1.08661	-1.00244	0.553886
BraA03g046320.3C.gene	turquoise	1.41446	0.81601	0.663834	0.252784	1.00248	0.6631	0.39207
BraA03g046740.3C.gene	turquoise	1.68503	1.45998	1.09378	1.33301	1.27837	1.03838	1.25987
BraA03g046850.3C.gene	turquoise	0.448565	-0.368543	-0.206191	-0.026892	0.0135856	-0.262	-0.0736826
BraA03g046860.3C.gene	turquoise	2.63065	2.24281	2.09655	2.10141	2.09053	2.08499	2.17118
BraA03g046940.3C.gene	turquoise	0.811175	-0.104485	-0.140058	-0.138328	0.145142	0.144625	-0.0273688
BraA03g047250.3C.gene	turquoise	2.6411	0.815761	1.02966	1.5257	1.50406	0.535505	1.1608
BraA03g047410.3C.gene	turquoise	1.08881	0.574302	0.577041	0.65709	0.791638	0.668589	0.483489
BraA03g047630.3C.gene	turquoise	0.564065	-0.237184	-0.206906	-0.14131	-0.164624	-0.528152	-0.123695
BraA03g047710.3C.gene	turquoise	1.42586	1.03958	0.920582	0.92536	0.79743	0.660234	0.947502
BraA03g048170.3C.gene	turquoise	0.916947	0.485982	0.605311	0.420356	0.435619	0.38038	0.352199
BraA03g048500.3C.gene	turquoise	0.648745	0.211759	0.222324	0.153981	0.0841281	0.116753	0.297664
BraA03g048600.3C.gene	turquoise	0.47983	-0.0915958	0.0552362	0.045508	-0.0398628	-1.05655	0.208167
BraA03g048940.3C.gene	turquoise	0.861073	0.0119248	0.00810883	-0.437329	-0.0255221	0.19019	0.151103
BraA03g049410.3C.gene	turquoise	0.607217	-0.390314	-0.394083	-1.32449	-1.25281	-0.928269	0.416427
BraA03g049470.3C.gene	turquoise	0.70476	0.298258	0.147818	0.161985	0.119659	0.268701	0.577317
BraA03g049570.3C.gene	turquoise	1.75454	1.29862	1.20325	1.04593	1.07621	0.944349	1.35137
BraA03g049700.3C.gene	turquoise	0.852718	0.423541	0.4923	0.359727	0.469709	0.0522336	0.663146
BraA03g051380.3C.gene	turquoise	1.84894	1.47737	1.49414	1.45655	1.20041	0.908822	1.45712
BraA03g051490.3C.gene	turquoise	1.35781	0.699795	1.01383	1.13213	0.866612	-0.40968	0.45647
BraA03g051520.3C.gene	turquoise	0.752046	0.321916	0.0236695	-0.351171	-0.076696	0.222782	0.534427
BraA03g051610.3C.gene	turquoise	1.36981	0.57667	0.779755	0.458667	0.916501	0.973711	0.753129
BraA03g051940.3C.gene	turquoise	0.905927	0.444652	0.204635	0.43258	0.597576	0.485488	0.632917
BraA03g052050.3C.gene	turquoise	2.26	1.89116	1.91365	1.82341	1.71073	1.70608	1.91979
BraA03g052060.3C.gene	turquoise	0.82496	0.454505	0.316943	0.177199	-0.0746186	-0.22261	0.452944
BraA03g052220.3C.gene	turquoise	2.36393	1.18626	1.15213	1.289	1.21463	1.02498	1.61707
BraA03g052230.3C.gene	turquoise	1.34395	0.890434	0.63933	0.776208	0.838802	0.652741	1.02761
BraA03g052350.3C.gene	turquoise	1.6014	-0.464211	-0.0975212	0.213753	0.124713	-1.27086	-0.116101
BraA03g052380.3C.gene	turquoise	0.785387	0.330492	0.549284	0.511209	0.470224	0.25806	0.51897
BraA03g053120.3C.gene	turquoise	0.57692	0.0130272	-0.23524	-0.297973	-0.204948	0.0764268	0.372511
BraA03g053380.3C.gene	turquoise	1.73823	1.23853	1.22014	1.18995	1.27078	1.22811	1.39793
BraA03g053450.3C.gene	turquoise	0.978662	0.217978	0.382105	0.353816	0.509158	0.433124	-0.0860929
BraA03g053590.3C.gene	turquoise	0.422132	-0.0133465	-0.240281	-0.284633	-0.0943349	-0.395492	0.219496
BraA03g053700.3C.gene	turquoise	2.68426	1.42286	1.53617	1.85502	1.87991	0.786557	1.0017
BraA03g054290.3C.gene	turquoise	1.29441	0.885615	0.995013	0.57746	0.446539	-0.195738	1.21177
BraA03g054310.3C.gene	turquoise	1.51213	1.14283	0.824619	0.619446	0.965576	1.25561	1.30278
BraA03g054820.3C.gene	turquoise	0.952721	0.0687376	0.07973	0.484712	0.236793	-0.0957937	0.457761
BraA03g055500.3C.gene	turquoise	0.992134	0.416557	0.0950079	-0.0558891	0.0941013	0.430458	0.0918624
BraA03g056120.3C.gene	turquoise	1.926	1.44789	1.26054	1.3434	1.38584	1.263	1.56008
BraA03g056210.3C.gene	turquoise	1.02586	0.566236	0.371051	0.23189	0.262643	0.162324	0.700185
BraA03g057150.3C.gene	turquoise	1.30545	0.634122	0.683922	0.874662	0.997496	0.828059	1.03274
BraA03g057230.3C.gene	turquoise	1.05322	0.491285	0.49145	0.796868	0.803925	0.537928	0.869613
BraA03g057730.3C.gene	turquoise	0.755891	0.144724	-0.440648	-0.117432	0.273514	-0.308543	0.540556
BraA03g058350.3C.gene	turquoise	1.86195	1.24161	1.25375	1.6106	1.40909	1.09624	0.758425
BraA03g058510.3C.gene	turquoise	1.94966	0.945283	1.03172	1.47476	1.30814	1.1564	-0.294672
BraA03g058590.3C.gene	turquoise	2.073	1.55448	1.4873	1.47358	1.34343	1.16762	1.5421
BraA03g058720.3C.gene	turquoise	1.35557	0.442937	0.0605429	0.48783	0.734007	0.413086	0.715636
BraA03g058740.3C.gene	turquoise	0.675322	0.397782	0.248918	0.239103	0.3871	0.185488	0.497812
BraA03g058780.3C.gene	turquoise	1.82367	1.35364	1.25183	1.34976	1.25748	1.57367	1.27501
BraA03g058880.3C.gene	turquoise	1.692	1.39101	1.19296	1.02937	1.24779	1.40946	1.16309
BraA03g058890.3C.gene	turquoise	0.897847	0.380789	0.249369	0.078341	0.186096	0.102706	0.538306
BraA03g059440.3C.gene	turquoise	1.40948	0.655849	0.728567	1.10062	1.05702	0.930956	0.587759
BraA03g059850.3C.gene	turquoise	0.928108	-1.03002	-1.85378	-1.81701	-1.33551	-1.39368	-0.600936
BraA03g060010.3C.gene	turquoise	0.755985	0.020031	-0.295585	-0.274141	-0.150589	-0.279545	-0.125944
BraA03g060350.3C.gene	turquoise	0.703192	0.10878	-0.233534	-0.513694	-0.61528	-1.86836	0.193162
BraA03g060650.3C.gene	turquoise	0.820571	-0.122075	-0.66093	-0.330207	-0.32154	0.117888	-0.201121
BraA03g060660.3C.gene	turquoise	0.967787	-0.544471	-0.195893	-0.595289	-0.548235	-0.265003	-0.35946
BraA03g060770.3C.gene	turquoise	0.476642	0.0750232	-0.0126813	-0.0642016	0.151451	-0.00881115	0.33869
BraA03g060780.3C.gene	turquoise	1.14586	0.623004	0.711986	0.782927	0.654915	0.591644	0.599157
BraA03g060860.3C.gene	turquoise	0.854235	-1.13851	-1.60617	/	-2.04942	-1.18183	-1.33005
BraA03g061010.3C.gene	turquoise	0.756475	-0.370934	-0.0260739	-0.134973	0.0479626	-0.655893	-0.375318
BraA03g061080.3C.gene	turquoise	1.91148	1.28846	0.323754	0.610496	0.732929	-1.01255	1.32373
BraA03g061090.3C.gene	turquoise	0.768556	0.292029	0.464302	0.299546	0.424839	-0.0391553	0.484164
BraA03g062910.3C.gene	turquoise	1.24415	0.639031	0.665563	0.483274	0.690055	0.582574	0.853871
BraA03g063270.3C.gene	turquoise	2.21278	1.61256	1.8188	1.70594	1.72037	1.71709	1.49749
BraA03g063330.3C.gene	turquoise	0.879853	-1.56346	/	/	/	/	-0.474199
BraA04g000030.3C.gene	turquoise	0.683695	-0.065994	-0.177007	-0.494792	-0.230672	-0.290767	-0.148195
BraA04g000150.3C.gene	turquoise	1.5077	0.90478	0.852723	0.598066	0.779967	0.58382	0.688204
BraA04g000230.3C.gene	turquoise	2.30099	1.76495	1.83429	1.79494	1.71692	1.60528	1.89885
BraA04g000270.3C.gene	turquoise	2.41608	2.18869	1.9047	2.04136	1.90422	1.84718	2.10566
BraA04g000460.3C.gene	turquoise	1.04178	-1.6687	/	/	-1.39024	-1.06276	/
BraA04g000700.3C.gene	turquoise	2.61033	2.32515	1.7951	1.9136	2.21285	2.2798	1.58477
BraA04g000990.3C.gene	turquoise	1.47209	1.25909	1.13785	1.08778	0.977009	0.638243	1.19545
BraA04g001140.3C.gene	turquoise	3.45788	2.70994	2.209	2.38308	2.54232	2.09404	2.94573
BraA04g001630.3C.gene	turquoise	1.14553	0.636883	0.578326	0.60508	0.799921	0.426009	0.765668
BraA04g001740.3C.gene	turquoise	1.40285	1.14704	0.698719	0.447941	0.372172	0.517622	0.974065
BraA04g001860.3C.gene	turquoise	1.67491	1.23418	1.1981	1.14167	1.03051	0.933505	1.33183
BraA04g001900.3C.gene	turquoise	1.32009	0.850889	0.976118	0.968437	0.824364	-0.116942	0.71396
BraA04g002410.3C.gene	turquoise	0.737776	0.133459	-0.0899939	0.0643902	0.188469	0.0655466	0.589423
BraA04g002600.3C.gene	turquoise	0.803535	0.275095	0.339788	0.262335	0.405952	0.356016	0.611443
BraA04g002640.3C.gene	turquoise	3.03489	2.62222	2.52707	2.50573	2.66842	2.58017	2.32704
BraA04g003210.3C.gene	turquoise	1.20791	0.946921	0.905525	0.837096	0.84461	0.655888	0.598192
BraA04g003280.3C.gene	turquoise	0.800748	0.244237	0.0740121	0.280425	0.31418	0.258332	0.522079
BraA04g003700.3C.gene	turquoise	1.16836	-0.426319	0.672646	/	/	/	/
BraA04g003880.3C.gene	turquoise	1.7068	1.03177	0.739366	0.906004	0.910282	0.911996	0.92346
BraA04g004360.3C.gene	turquoise	2.28093	1.89705	1.6879	1.82059	1.63602	1.66369	2.00205
BraA04g004370.3C.gene	turquoise	1.54603	1.03946	1.2192	0.988055	1.14692	1.055	1.17309
BraA04g004720.3C.gene	turquoise	2.28644	1.87735	1.74461	1.7637	1.60367	1.50923	1.9003
BraA04g005190.3C.gene	turquoise	0.793664	0.408612	0.39381	0.556965	0.152243	0.018756	0.334908
BraA04g006140.3C.gene	turquoise	1.21186	0.533307	0.166066	-0.193137	0.10055	0.377611	0.571435
BraA04g006260.3C.gene	turquoise	0.944987	0.328462	0.472658	0.404454	0.487351	0.310311	0.73634
BraA04g006660.3C.gene	turquoise	0.577641	0.309841	-0.032491	0.0625778	-0.1749	-0.673844	-0.133402
BraA04g006680.3C.gene	turquoise	2.72173	2.1231	2.00595	1.92478	1.99275	1.72314	1.2447
BraA04g006690.3C.gene	turquoise	1.93844	1.30845	1.12996	1.39209	1.41188	1.15643	1.41646
BraA04g006830.3C.gene	turquoise	1.47053	0.761297	1.13425	1.25817	0.865344	0.355367	0.804472
BraA04g007010.3C.gene	turquoise	1.85124	1.34154	1.20769	1.27572	1.45387	1.3104	1.51644
BraA04g007240.3C.gene	turquoise	1.76195	1.25186	1.01722	0.911676	1.24878	1.44494	0.997883
BraA04g007260.3C.gene	turquoise	0.781028	-0.339369	-0.319333	-1.2061	-0.377662	0.117345	-0.378752
BraA04g007380.3C.gene	turquoise	1.35816	0.624816	0.962399	0.637521	0.262507	0.150921	0.981455
BraA04g007460.3C.gene	turquoise	2.44165	2.13337	1.99615	1.82736	1.87821	1.96572	2.03553
BraA04g008270.3C.gene	turquoise	0.696281	0.173953	0.164944	0.116318	-0.155923	0.0335672	0.403192
BraA04g008350.3C.gene	turquoise	0.556942	0.0553415	0.26602	0.165731	-0.0409707	-0.239155	0.0952563
BraA04g008600.3C.gene	turquoise	1.81639	1.05753	1.0977	1.06409	1.28412	1.30463	1.23369
BraA04g008890.3C.gene	turquoise	1.29694	0.919813	0.895084	0.572356	0.722882	0.884298	1.1252
BraA04g009110.3C.gene	turquoise	3.32325	2.93316	2.67425	2.76301	2.74336	2.53572	3.07578
BraA04g009580.3C.gene	turquoise	2.75269	2.36061	2.25472	2.26645	2.03822	1.85101	2.44659
BraA04g009980.3C.gene	turquoise	2.56436	2.17329	1.93435	2.0049	1.95908	2.00958	2.37068
BraA04g010820.3C.gene	turquoise	1.14444	0.291339	-0.079342	0.0584551	0.488441	0.724671	0.399502
BraA04g010950.3C.gene	turquoise	3.97902	3.38232	2.72372	2.96322	2.86272	2.65701	3.57486
BraA04g010970.3C.gene	turquoise	3.69542	2.90417	2.39944	2.63096	2.39412	2.36727	3.12466
BraA04g011990.3C.gene	turquoise	1.8074	1.29746	1.45163	1.19931	1.23125	1.32544	0.440576
BraA04g012180.3C.gene	turquoise	0.696353	-0.31362	-0.24033	-0.601567	-0.569873	-0.972217	-0.156668
BraA04g012710.3C.gene	turquoise	0.97343	0.395012	0.724387	0.703261	0.520827	0.290543	0.575305
BraA04g013630.3C.gene	turquoise	1.50029	-0.238579	-0.988566	-1.06408	/	/	0.38152
BraA04g014080.3C.gene	turquoise	0.806044	0.553342	0.350571	0.0558064	0.323557	0.493724	0.654934
BraA04g014590.3C.gene	turquoise	0.965505	0.48993	0.446938	0.397565	0.318494	0.298725	0.769995
BraA04g014640.3C.gene	turquoise	1.04031	0.0220124	-0.0258011	-0.036672	-0.27041	-0.731069	0.544736
BraA04g014660.3C.gene	turquoise	1.1176	0.337102	0.456056	0.591936	0.500145	0.385578	0.347803
BraA04g014670.3C.gene	turquoise	0.696539	0.0464253	0.0926356	-0.0765299	0.298005	0.185904	0.385371
BraA04g014860.3C.gene	turquoise	3.49235	2.88304	2.41896	2.67242	2.46529	2.1314	3.0371
BraA04g014990.3C.gene	turquoise	1.93596	1.51122	1.44085	1.20408	1.31916	1.1982	1.6733
BraA04g015110.3C.gene	turquoise	0.579966	0.0831487	0.186519	0.242951	0.0221345	0.202873	0.00850195
BraA04g016030.3C.gene	turquoise	1.7359	1.37471	1.05186	1.02765	0.868269	0.747637	1.23743
BraA04g016190.3C.gene	turquoise	1.27484	0.961698	0.461371	0.591447	0.687309	0.698832	0.728498
BraA04g016370.3C.gene	turquoise	0.714591	0.153543	-0.0948412	-0.405928	-0.532262	-0.339424	-0.730268
BraA04g016410.3C.gene	turquoise	2.10833	1.78483	1.68123	1.63149	1.72123	1.52342	1.57375
BraA04g016620.3C.gene	turquoise	1.50432	1.29879	1.12733	1.35788	0.973446	0.643392	1.1117
BraA04g017190.3C.gene	turquoise	0.97964	0.585776	0.476803	0.519806	0.335089	0.0716266	0.252476
BraA04g017420.3C.gene	turquoise	2.24678	1.29186	1.41469	1.44789	0.863841	0.46938	1.86924
BraA04g017770.3C.gene	turquoise	0.493013	0.0374173	-0.0642224	-0.00114341	-0.195528	-0.398243	0.00670046
BraA04g017930.3C.gene	turquoise	1.19936	0.885276	0.510557	0.731644	0.740373	0.677366	0.964954
BraA04g017940.3C.gene	turquoise	0.84836	-0.360447	-0.432242	-0.622807	-0.206355	-0.272382	-0.229703
BraA04g018050.3C.gene	turquoise	1.2792	-0.749328	-1.06197	-0.995169	-0.798915	-0.552761	-0.630213
BraA04g019920.3C.gene	turquoise	0.727028	0.0974032	0.160612	0.50809	0.510711	0.352704	0.309874
BraA04g019950.3C.gene	turquoise	0.992814	0.203706	0.343165	0.37145	0.414899	0.548431	0.291113
BraA04g020000.3C.gene	turquoise	1.39044	1.09674	0.761522	0.68115	0.544845	0.369088	1.11726
BraA04g020060.3C.gene	turquoise	1.72912	0.553244	0.934832	1.07161	0.667233	-0.00557916	1.02532
BraA04g020410.3C.gene	turquoise	1.29265	0.80141	0.788204	0.664186	0.674576	0.729725	0.868891
BraA04g020440.3C.gene	turquoise	1.6129	1.23072	1.23334	1.14078	1.09826	0.93404	1.40437
BraA04g020690.3C.gene	turquoise	1.5548	0.852904	0.912497	0.82324	0.741407	0.459167	0.726519
BraA04g020750.3C.gene	turquoise	1.43731	-0.0968545	0.22298	0.693635	0.0717848	-1.27331	0.577151
BraA04g021720.3C.gene	turquoise	0.812306	0.275505	0.136878	0.332829	0.450243	0.167695	0.56046
BraA04g021840.3C.gene	turquoise	3.17157	2.78173	2.32155	2.47968	2.38308	2.2883	2.76807
BraA04g022020.3C.gene	turquoise	0.78366	-0.0417057	0.229234	-0.0530947	-0.332817	-0.766874	0.014319
BraA04g022150.3C.gene	turquoise	1.40755	0.590085	0.228269	0.660758	0.701421	0.480977	1.12393
BraA04g022530.3C.gene	turquoise	0.665259	0.124336	-0.174691	-0.500587	-0.164596	-0.098438	0.34365
BraA04g022830.3C.gene	turquoise	1.50212	0.64448	0.62857	0.412055	0.521615	0.514963	1.01147
BraA04g022880.3C.gene	turquoise	1.55648	0.679066	0.286388	0.49236	0.985169	0.825529	1.06238
BraA04g022960.3C.gene	turquoise	0.907966	0.0191328	-0.045285	-0.223366	0.00557072	-0.0478091	0.49017
BraA04g023290.3C.gene	turquoise	0.692615	0.31596	-0.0664115	-0.147454	0.371215	0.327768	-0.097926
BraA04g023370.3C.gene	turquoise	1.7164	0.862839	0.67756	0.616953	0.939182	1.23556	1.21929
BraA04g023420.3C.gene	turquoise	1.56412	1.02313	1.06496	0.961435	0.944068	0.942527	1.32064
BraA04g023440.3C.gene	turquoise	1.04138	-0.257163	-0.27662	-1.01524	-0.361663	-0.0726981	-0.264304
BraA04g023800.3C.gene	turquoise	2.36718	1.81644	1.6707	1.66371	1.64982	1.56143	1.87925
BraA04g024050.3C.gene	turquoise	1.26874	0.599247	0.641881	0.208272	0.347962	-0.0184274	0.623533
BraA04g024380.3C.gene	turquoise	1.30929	0.924157	0.829754	0.744347	0.935714	0.711941	0.995028
BraA04g024550.3C.gene	turquoise	1.84692	1.38379	1.39709	1.30835	1.43406	1.51438	1.67413
BraA04g024620.3C.gene	turquoise	2.27582	1.81196	1.55706	1.62227	1.5869	1.34506	1.62851
BraA04g024630.3C.gene	turquoise	4.23226	3.42223	2.97641	3.10306	3.15236	2.46643	3.30304
BraA04g024860.3C.gene	turquoise	2.06568	1.17681	1.40063	1.19916	1.13521	1.18466	1.25169
BraA04g025060.3C.gene	turquoise	0.712967	-0.126207	-0.827237	-0.85791	-0.237793	-1.27727	0.162036
BraA04g025120.3C.gene	turquoise	1.65234	1.32728	1.23776	1.32494	1.2987	0.766667	1.50011
BraA04g025130.3C.gene	turquoise	1.7482	1.39168	1.31489	1.30825	1.23196	1.1951	1.46758
BraA04g025150.3C.gene	turquoise	0.781859	0.254262	0.28922	0.349651	0.394621	0.258314	0.353089
BraA04g025420.3C.gene	turquoise	1.46927	0.678	0.991486	0.827288	0.963442	0.764622	0.466746
BraA04g025570.3C.gene	turquoise	2.33167	1.37387	1.68039	1.66162	1.73316	1.33282	1.51371
BraA04g025630.3C.gene	turquoise	1.09496	0.319302	0.401637	0.228023	0.568798	0.428538	0.721444
BraA04g025800.3C.gene	turquoise	1.98314	1.6456	1.70452	1.63441	1.47368	1.43477	1.52396
BraA04g026210.3C.gene	turquoise	0.999517	0.177972	0.303858	0.322239	0.279555	0.398363	0.852974
BraA04g026350.3C.gene	turquoise	2.94249	2.32452	2.48081	2.36257	2.34186	2.32536	2.03656
BraA04g026400.3C.gene	turquoise	0.76845	0.228906	0.398529	0.33916	0.524467	0.410919	0.53804
BraA04g027680.3C.gene	turquoise	1.20559	0.488302	0.114392	0.159545	0.149473	0.565295	0.432024
BraA04g027700.3C.gene	turquoise	1.44456	0.259571	-0.0605268	0.222967	-0.198389	-0.435355	0.114179
BraA04g027980.3C.gene	turquoise	1.5965	1.22807	1.26576	1.23404	1.08583	0.912652	1.34209
BraA04g028090.3C.gene	turquoise	1.20194	-0.0968512	-0.517464	-0.309155	-0.0191012	-0.145667	0.178258
BraA04g028140.3C.gene	turquoise	2.104	1.20933	1.00782	0.990962	0.976096	0.97297	0.747001
BraA04g028290.3C.gene	turquoise	1.15477	0.652113	0.408068	0.589533	0.68857	0.442759	0.74293
BraA04g028380.3C.gene	turquoise	1.14484	0.786765	0.704624	0.706393	0.538115	0.378974	0.754447
BraA04g028400.3C.gene	turquoise	0.871391	0.507098	0.388494	0.510789	0.399125	0.172814	0.605303
BraA04g028490.3C.gene	turquoise	0.678583	0.0627263	0.00981577	-0.227217	-0.284874	-0.0774479	-0.482822
BraA04g028660.3C.gene	turquoise	2.10303	1.49253	1.5049	1.53683	1.51008	1.38357	1.52835
BraA04g028930.3C.gene	turquoise	0.712803	0.0542512	-0.750524	-0.228619	0.0731722	-0.0799146	0.0596124
BraA04g029510.3C.gene	turquoise	0.705685	0.204214	-0.736528	0.230935	/	/	-0.964319
BraA04g029700.3C.gene	turquoise	2.63681	1.91481	1.62174	1.66656	1.71001	1.34768	2.29383
BraA04g029770.3C.gene	turquoise	1.65964	-1.06063	-1.00998	-0.937982	-0.974592	-1.01702	-0.993306
BraA04g029990.3C.gene	turquoise	2.1144	1.11419	0.394612	0.733643	1.10391	0.773882	1.68744
BraA04g030010.3C.gene	turquoise	0.626811	-0.171032	-0.324372	-0.654402	-0.240953	-0.257697	-0.37749
BraA04g030060.3C.gene	turquoise	1.33483	-0.282814	-0.702266	-0.115889	-0.495398	-1.32816	0.0380418
BraA04g030220.3C.gene	turquoise	2.29899	1.20871	0.877716	0.957464	1.14928	0.867841	1.70692
BraA04g030230.3C.gene	turquoise	2.66255	1.4082	1.38753	1.59027	1.38533	0.272875	0.781779
BraA04g030640.3C.gene	turquoise	1.44566	0.810442	0.625595	0.400973	0.611405	0.642216	0.890566
BraA04g030720.3C.gene	turquoise	1.17991	-0.165365	-0.97238	-0.831456	-0.719669	-1.26893	0.810253
BraA04g031450.3C.gene	turquoise	0.56029	0.182238	0.218416	0.0254371	-0.289378	-0.15465	0.0742336
BraA04g031800.3C.gene	turquoise	1.80426	1.28795	0.872569	0.860355	1.05403	1.11505	0.710209
BraA04g032010.3C.gene	turquoise	0.944147	0.215468	0.0266953	-0.137839	-0.195105	-0.17265	0.635661
BraA04g032140.3C.gene	turquoise	0.893145	-0.804594	-0.78451	-0.649928	-0.615039	-0.301735	-0.662133
BraA04g032310.3C.gene	turquoise	2.98918	1.78825	0.78095	1.26797	1.27486	1.1031	1.76304
BraA04g032490.3C.gene	turquoise	1.97284	1.42961	1.17087	1.25088	1.10476	0.777242	1.57495
BraA04g032570.3C.gene	turquoise	0.824288	0.325746	-0.110514	0.0443024	0.310025	0.0748542	0.142075
BraA05g000520.3C.gene	turquoise	3.2291	2.92044	2.68557	2.75456	2.79259	2.6524	2.81199
BraA05g000730.3C.gene	turquoise	1.86977	1.36068	0.996569	1.30549	1.4726	1.2059	1.05799
BraA05g000990.3C.gene	turquoise	0.636094	0.272238	0.356075	0.239049	0.114509	0.0913337	0.539414
BraA05g001040.3C.gene	turquoise	2.67843	2.21687	1.95232	2.00527	2.01203	2.0147	2.36159
BraA05g001140.3C.gene	turquoise	1.17969	0.54794	0.178078	0.31532	0.471653	-0.00738331	0.790799
BraA05g001150.3C.gene	turquoise	0.918378	0.72944	0.63266	0.398912	0.525848	0.0944354	0.46354
BraA05g001570.3C.gene	turquoise	1.69879	0.608622	0.604403	0.746586	1.21865	0.68999	1.32031
BraA05g001820.3C.gene	turquoise	0.930262	0.406701	0.0876729	0.237412	0.0312921	-0.132042	0.291145
BraA05g001890.3C.gene	turquoise	0.793376	-0.966563	-0.963116	-0.877511	-0.0986926	-0.928782	-0.925114
BraA05g002120.3C.gene	turquoise	0.399608	0.039711	-0.21108	0.0493917	-0.037239	-0.795178	0.114003
BraA05g002710.3C.gene	turquoise	2.29106	1.54442	1.62355	1.70695	1.71527	1.40132	1.77049
BraA05g002870.3C.gene	turquoise	0.929265	-0.585744	-0.250498	0.1926	-0.501361	-2.06643	0.175039
BraA05g003060.3C.gene	turquoise	0.797994	-0.881275	-0.861525	-0.224712	-0.528343	-1.07721	-0.4223
BraA05g003270.3C.gene	turquoise	1.09145	0.4581	0.272077	0.209553	0.350244	0.394956	0.53876
BraA05g003910.3C.gene	turquoise	1.87288	1.20131	0.906609	0.821792	1.05045	1.00879	0.89877
BraA05g004000.3C.gene	turquoise	1.40016	0.892132	1.05433	0.953736	0.970175	0.647402	0.966527
BraA05g004150.3C.gene	turquoise	1.54188	1.12372	1.28331	1.03368	0.902939	0.739807	1.28112
BraA05g004340.3C.gene	turquoise	0.820057	0.0344144	0.072054	-0.0369908	-0.467136	-0.283609	-0.640195
BraA05g004460.3C.gene	turquoise	0.818134	-0.295631	-0.208354	-0.113644	0.03927	-0.835496	0.167359
BraA05g004760.3C.gene	turquoise	2.05053	1.51242	1.46796	1.54945	1.70481	1.57516	1.73856
BraA05g005120.3C.gene	turquoise	1.1843	0.753614	0.553432	0.568089	0.714706	0.824186	0.833512
BraA05g005140.3C.gene	turquoise	0.607844	0.236534	0.092214	0.229392	0.144273	0.0956011	0.225054
BraA05g005200.3C.gene	turquoise	1.25608	0.635322	0.639483	0.376416	0.568977	0.491066	1.11315
BraA05g005460.3C.gene	turquoise	1.55597	0.862043	1.04384	0.870477	0.940909	0.727535	1.17972
BraA05g005600.3C.gene	turquoise	1.19629	0.866024	0.687337	0.868212	0.879431	0.441152	1.03006
BraA05g005870.3C.gene	turquoise	0.702964	0.471514	0.326189	0.179017	0.24628	0.160606	0.342495
BraA05g006030.3C.gene	turquoise	3.15855	2.96018	2.73008	2.79157	2.67698	2.64984	2.74034
BraA05g006050.3C.gene	turquoise	1.74144	1.31695	1.32603	1.20495	1.2983	1.22201	0.398603
BraA05g006100.3C.gene	turquoise	1.15552	0.851108	0.544932	0.70271	0.76498	0.794831	0.827467
BraA05g006170.3C.gene	turquoise	1.17351	0.877654	0.657422	0.958704	0.765425	0.370497	1.0274
BraA05g006210.3C.gene	turquoise	0.592311	0.0192846	0.0590071	-0.364598	-0.167072	-0.213518	0.0369264
BraA05g006260.3C.gene	turquoise	1.99525	1.04856	1.26367	0.880486	0.869513	1.01455	1.75932
BraA05g006280.3C.gene	turquoise	2.14539	0.692111	-0.638931	/	/	-1.08459	1.28105
BraA05g006520.3C.gene	turquoise	1.95407	1.30402	1.03437	1.01732	1.0958	0.831602	1.37108
BraA05g006750.3C.gene	turquoise	1.33766	0.835992	0.814065	0.85841	0.904997	0.85139	1.12997
BraA05g007030.3C.gene	turquoise	1.29125	0.301995	0.480269	0.175349	0.352922	0.5962	0.579489
BraA05g007770.3C.gene	turquoise	1.01008	0.369703	0.423293	0.416189	-0.107325	-0.956788	0.762412
BraA05g007910.3C.gene	turquoise	1.08585	0.439891	0.233017	0.354909	0.204883	-1.8281	0.40309
BraA05g008050.3C.gene	turquoise	0.889602	0.456154	0.360754	0.347782	0.46697	0.35439	0.233952
BraA05g008490.3C.gene	turquoise	1.60811	0.529445	0.760463	0.808249	-0.0469283	/	0.988779
BraA05g009770.3C.gene	turquoise	1.19338	0.897251	0.832549	0.649335	0.949811	0.154562	1.04858
BraA05g009820.3C.gene	turquoise	2.21889	0.669086	0.549828	0.0595031	0.927365	0.233235	1.48456
BraA05g009850.3C.gene	turquoise	2.40745	1.51579	0.917817	1.05245	1.05955	0.756526	1.76161
BraA05g010030.3C.gene	turquoise	0.991487	0.332848	0.360484	-0.033314	-0.0213291	0.227252	0.234723
BraA05g010040.3C.gene	turquoise	1.0984	0.788249	0.706922	0.754161	0.601206	0.467667	0.797348
BraA05g010240.3C.gene	turquoise	1.0914	0.223388	0.331785	0.484171	0.304749	0.255496	0.798847
BraA05g010690.3C.gene	turquoise	3.38805	2.17338	1.26249	1.57276	1.57352	0.450147	1.8196
BraA05g010700.3C.gene	turquoise	3.58821	2.37653	1.75468	1.88034	1.90078	0.950821	2.51591
BraA05g010950.3C.gene	turquoise	1.23472	0.857667	0.931589	0.828647	0.732354	0.617872	0.354951
BraA05g011000.3C.gene	turquoise	1.37413	-1.26991	/	/	-1.91507	/	-1.46918
BraA05g011150.3C.gene	turquoise	1.39021	0.523693	0.673547	0.478368	0.676669	0.528344	1.12225
BraA05g011360.3C.gene	turquoise	0.836533	-0.903883	-0.901856	/	-1.6721	-0.577335	-0.921884
BraA05g011500.3C.gene	turquoise	0.501228	0.0311141	-0.00218769	0.0922582	0.170978	-0.212776	-0.0842172
BraA05g011720.3C.gene	turquoise	1.78655	1.22014	1.2053	1.17685	1.33051	1.38793	0.515283
BraA05g011750.3C.gene	turquoise	0.585378	-0.151438	-0.326923	-0.458538	0.178556	0.251425	-0.264261
BraA05g012610.3C.gene	turquoise	0.992766	0.397352	-0.273559	-0.225012	0.0153923	-0.0298514	0.388604
BraA05g012760.3C.gene	turquoise	0.31326	-0.0869553	0.107822	-0.073673	-0.146679	-0.218641	0.164399
BraA05g012890.3C.gene	turquoise	1.42026	0.773935	0.259158	0.276802	-0.370509	-1.62643	0.132201
BraA05g013070.3C.gene	turquoise	0.469888	0.041458	0.00643709	-0.0792507	-0.131191	-0.418358	-0.036441
BraA05g013610.3C.gene	turquoise	0.37401	-0.0307025	-0.289446	0.0291154	-0.108303	-0.252505	-0.0494862
BraA05g013820.3C.gene	turquoise	3.44517	3.09715	2.71462	2.85889	2.93417	2.75481	3.08327
BraA05g014050.3C.gene	turquoise	1.89957	1.16496	1.21351	1.19657	1.01489	0.764825	1.05118
BraA05g014820.3C.gene	turquoise	2.2139	0.0734876	-0.399242	-0.418955	-0.607236	-0.506116	0.895265
BraA05g015740.3C.gene	turquoise	0.325522	-0.187002	-0.276092	-0.312043	-0.0204522	0.0495932	0.123481
BraA05g015930.3C.gene	turquoise	1.56557	1.21979	1.2766	1.22219	1.08092	1.0708	1.13264
BraA05g016110.3C.gene	turquoise	3.16709	2.71464	2.27125	2.43123	2.42668	2.19245	2.68616
BraA05g016170.3C.gene	turquoise	1.08401	0.535817	0.359124	0.359993	0.435638	0.516517	0.950165
BraA05g016690.3C.gene	turquoise	1.06465	-0.135133	0.132904	-0.172213	-0.351089	-0.553117	0.419752
BraA05g016980.3C.gene	turquoise	1.82817	1.50049	1.51546	1.37997	1.38462	1.05402	1.27716
BraA05g017340.3C.gene	turquoise	1.00123	0.59728	0.441632	0.259515	0.168015	0.306425	0.662179
BraA05g017450.3C.gene	turquoise	0.534666	0.0342871	-0.115473	0.0374548	0.117413	-0.0593647	0.194273
BraA05g017460.3C.gene	turquoise	0.618704	0.22838	0.145508	0.342898	0.151553	-0.0724243	0.249935
BraA05g017760.3C.gene	turquoise	1.4088	0.499657	0.286206	0.55945	0.32411	0.24273	0.596196
BraA05g018010.3C.gene	turquoise	0.947194	0.516616	0.522619	0.603276	0.55109	0.375595	0.753556
BraA05g018130.3C.gene	turquoise	1.38693	0.844608	0.818229	0.91646	1.02308	0.871735	0.881284
BraA05g018140.3C.gene	turquoise	1.04712	0.388386	0.505536	0.566895	0.203356	-0.0580772	0.6589
BraA05g018250.3C.gene	turquoise	1.22517	0.756448	0.244943	0.447833	0.587346	0.682985	1.01945
BraA05g018520.3C.gene	turquoise	0.713744	-0.474809	-0.332577	-0.608641	-0.40346	-0.174713	0.0514328
BraA05g018580.3C.gene	turquoise	1.07357	-0.440963	-0.559934	-0.427319	-0.358403	-0.547824	0.31989
BraA05g019010.3C.gene	turquoise	0.860739	0.29626	0.198353	0.0243662	-0.00409671	-0.218585	0.211091
BraA05g019480.3C.gene	turquoise	2.29214	1.51019	1.78746	1.77257	1.28737	0.634084	1.58695
BraA05g019750.3C.gene	turquoise	1.32724	/	-1.36933	/	/	/	/
BraA05g019900.3C.gene	turquoise	1.22179	0.149022	0.00159065	0.131807	0.494917	-0.0544781	-0.0129206
BraA05g020230.3C.gene	turquoise	1.54201	0.134166	0.587636	0.529929	0.488938	0.0777307	-0.150655
BraA05g020270.3C.gene	turquoise	1.22467	0.888699	0.727108	0.702931	0.769228	0.712918	0.949378
BraA05g023120.3C.gene	turquoise	1.7614	0.425499	0.333715	0.180147	0.229654	-0.0217464	0.766561
BraA05g023170.3C.gene	turquoise	2.45958	1.96589	1.56027	1.72233	1.5402	1.39617	2.01462
BraA05g023760.3C.gene	turquoise	2.25985	2.05921	1.72559	1.8378	1.57392	1.67621	1.92298
BraA05g024080.3C.gene	turquoise	1.57047	0.871508	0.524558	0.821819	0.855951	0.311261	1.26176
BraA05g024420.3C.gene	turquoise	0.78483	0.0580686	0.322955	0.203312	-0.101011	-0.450919	0.156701
BraA05g024770.3C.gene	turquoise	0.979076	0.433243	0.454339	0.602594	0.517117	0.522039	0.882361
BraA05g025060.3C.gene	turquoise	2.08186	1.83088	1.6202	1.61029	1.66005	1.64563	2.00498
BraA05g026060.3C.gene	turquoise	2.60075	1.93187	1.65061	1.65606	1.75733	1.69982	2.04724
BraA05g026310.3C.gene	turquoise	2.03048	1.46866	1.24816	1.32408	1.15422	0.273536	1.59287
BraA05g026320.3C.gene	turquoise	2.26415	1.74991	1.85465	1.5904	1.72936	1.70348	-0.36022
BraA05g026410.3C.gene	turquoise	0.819192	0.229945	0.328677	0.29342	0.158205	-0.557281	0.282706
BraA05g027040.3C.gene	turquoise	1.13659	0.303358	0.618781	0.390055	0.438691	0.0895789	0.349505
BraA05g027140.3C.gene	turquoise	1.20435	0.442986	0.268906	0.330231	0.522539	0.237163	0.558957
BraA05g027180.3C.gene	turquoise	1.82247	0.912548	0.841202	0.523346	0.713272	0.889696	1.21601
BraA05g027230.3C.gene	turquoise	0.846341	0.435829	0.50993	0.419269	0.427519	0.246718	0.580104
BraA05g027250.3C.gene	turquoise	0.931558	0.62145	0.77247	0.686091	0.597275	0.15487	0.510761
BraA05g027380.3C.gene	turquoise	0.90522	0.537293	0.498353	0.717186	0.666467	0.198055	0.556037
BraA05g027500.3C.gene	turquoise	1.51446	0.989515	1.13854	1.26305	1.165	0.720323	1.34047
BraA05g028270.3C.gene	turquoise	2.18702	0.708591	1.45455	0.210234	0.708057	1.00872	-0.487994
BraA05g028380.3C.gene	turquoise	1.8749	1.14345	0.780765	0.883215	0.750592	0.326792	1.20129
BraA05g028400.3C.gene	turquoise	1.06755	0.496968	0.500433	0.178826	0.402705	0.650245	0.901383
BraA05g028540.3C.gene	turquoise	0.87264	-0.341256	-0.439185	-0.945742	-0.748278	-0.0661383	-0.0628783
BraA05g028640.3C.gene	turquoise	0.809213	0.228233	0.151844	0.342867	0.204511	0.00740265	0.727433
BraA05g028740.3C.gene	turquoise	0.527335	-0.46047	-0.0292268	-0.275699	-0.351037	-0.440298	0.237018
BraA05g028870.3C.gene	turquoise	1.27688	0.713731	0.485215	0.42107	0.474991	0.704146	0.611765
BraA05g028910.3C.gene	turquoise	0.601658	-0.0744718	-0.317327	-0.352455	-0.223087	-0.645673	0.428901
BraA05g029460.3C.gene	turquoise	2.02727	0.978187	1.29811	1.21175	1.1799	0.40334	1.09482
BraA05g029810.3C.gene	turquoise	1.06525	0.44868	0.450642	0.296607	0.476598	0.545172	0.503745
BraA05g029900.3C.gene	turquoise	1.76979	1.24374	1.13713	1.23321	1.38297	1.31391	1.40608
BraA05g029960.3C.gene	turquoise	1.41085	1.07233	1.23825	0.894972	0.751237	0.222348	1.04481
BraA05g030090.3C.gene	turquoise	1.11377	0.000680874	0.0411735	0.184644	0.238961	-0.0792358	0.546924
BraA05g030300.3C.gene	turquoise	1.40543	1.15991	0.851885	0.881828	1.03703	0.900632	1.28917
BraA05g030600.3C.gene	turquoise	1.95177	1.41798	1.47572	1.83781	1.6653	1.35502	1.64681
BraA05g030690.3C.gene	turquoise	1.33779	-0.166464	-0.507439	-0.348854	0.0525774	-0.0182945	0.164446
BraA05g030800.3C.gene	turquoise	1.24239	0.797872	0.751761	0.696288	0.685062	0.703544	0.894129
BraA05g030820.3C.gene	turquoise	2.03649	1.66807	1.61705	1.80385	1.62725	0.956363	1.40024
BraA05g030840.3C.gene	turquoise	1.04006	0.520442	0.596962	0.815305	0.850371	0.653215	0.465924
BraA05g030950.3C.gene	turquoise	2.13344	1.4553	1.1791	1.35613	1.25385	1.24802	1.63414
BraA05g030960.3C.gene	turquoise	1.28041	-0.786492	-0.761558	-0.0044195	0.0079879	-1.65618	0.355548
BraA05g031120.3C.gene	turquoise	1.7899	1.18306	1.32474	1.24545	1.10494	0.968953	1.22631
BraA05g031210.3C.gene	turquoise	2.30179	1.76221	1.95617	1.98455	1.9504	1.68416	2.158
BraA05g031220.3C.gene	turquoise	2.98443	2.55778	2.51539	2.29852	2.32438	2.31578	1.52251
BraA05g031300.3C.gene	turquoise	0.722803	0.509967	0.36944	0.104815	-0.0807102	-0.735217	0.533105
BraA05g031490.3C.gene	turquoise	2.15102	1.82452	1.88955	1.64514	1.70422	1.34321	1.99803
BraA05g031570.3C.gene	turquoise	1.26734	0.490716	0.548848	0.67618	0.53285	0.0633713	1.28827
BraA05g032060.3C.gene	turquoise	1.97291	1.69593	1.55874	1.41055	1.47108	1.43819	1.37106
BraA05g032150.3C.gene	turquoise	1.59379	1.00387	1.04958	1.02076	1.02915	0.821924	1.13795
BraA05g032310.3C.gene	turquoise	2.25968	0.988265	0.629928	0.681273	1.12831	0.758541	1.39671
BraA05g032320.3C.gene	turquoise	1.63567	0.861574	0.360996	0.458258	0.803378	0.0317876	0.689648
BraA05g032570.3C.gene	turquoise	0.985021	0.527482	0.412808	0.552376	0.554192	0.428275	0.614235
BraA05g032640.3C.gene	turquoise	2.09594	1.71813	1.21973	1.48224	1.55255	1.57913	1.73558
BraA05g032750.3C.gene	turquoise	2.04229	1.14435	1.26444	1.39635	1.62277	1.21159	1.43268
BraA05g032850.3C.gene	turquoise	0.693235	0.254545	0.107787	0.162101	0.223017	0.0480556	0.485254
BraA05g032950.3C.gene	turquoise	1.20147	0.539207	0.344791	0.466542	0.293725	-0.418321	0.985537
BraA05g032970.3C.gene	turquoise	0.87841	0.432287	0.553443	0.564188	0.323402	0.075308	0.630741
BraA05g033270.3C.gene	turquoise	1.92965	0.872141	0.982639	0.895191	0.86556	0.599609	1.11412
BraA05g033320.3C.gene	turquoise	0.579727	0.109463	0.316255	0.174751	0.249381	-0.254584	0.280486
BraA05g033670.3C.gene	turquoise	1.93036	-1.20459	-1.54281	-1.71153	-1.64757	-0.845967	0.471446
BraA05g034030.3C.gene	turquoise	2.5276	2.09368	2.01227	2.01756	1.96194	1.92744	2.23362
BraA05g034250.3C.gene	turquoise	1.34685	1.00235	1.07895	0.776956	0.734545	0.837454	0.767705
BraA05g034280.3C.gene	turquoise	2.02444	1.3629	1.43881	1.4413	1.34519	1.2885	1.32895
BraA05g034290.3C.gene	turquoise	1.69234	1.33819	0.588877	0.341916	0.793787	0.527582	0.768728
BraA05g034370.3C.gene	turquoise	1.62982	-1.74452	-1.32128	-0.207472	-0.101505	/	-0.699268
BraA05g034670.3C.gene	turquoise	0.785222	-0.616934	-0.149477	-1.37802	-1.04255	-1.13256	/
BraA05g035320.3C.gene	turquoise	0.585763	-0.143138	0.0106644	-0.0443475	0.165499	0.0915013	-0.462791
BraA05g035340.3C.gene	turquoise	0.815198	0.272649	0.142705	0.0896131	-0.110704	0.26633	0.0608109
BraA05g035860.3C.gene	turquoise	1.76448	0.982725	0.803167	0.913392	0.554758	0.18734	0.910066
BraA05g036090.3C.gene	turquoise	1.12609	0.802557	0.893283	0.903104	0.58204	0.0534584	0.946902
BraA05g036570.3C.gene	turquoise	0.74361	-0.0290141	0.0169596	0.179089	0.274061	0.426154	0.328132
BraA05g036590.3C.gene	turquoise	2.06302	1.66559	1.20013	1.33628	1.26218	1.31028	1.54279
BraA05g036950.3C.gene	turquoise	1.11322	0.384635	0.238746	0.300039	0.520295	0.476742	0.717651
BraA05g037200.3C.gene	turquoise	0.629666	0.143024	0.184495	0.204524	0.152738	-0.209609	-0.0955283
BraA05g037240.3C.gene	turquoise	1.60058	1.17276	1.08184	0.885536	0.962881	1.03443	1.17474
BraA05g037320.3C.gene	turquoise	0.755925	0.443904	0.459994	0.339286	0.195035	0.141951	0.456866
BraA05g037360.3C.gene	turquoise	3.369	2.60498	2.12355	2.31173	2.49382	1.85339	2.88545
BraA05g037380.3C.gene	turquoise	1.91975	1.23776	0.990077	0.968339	1.03865	0.689531	1.31026
BraA05g037450.3C.gene	turquoise	0.352093	-0.132678	-0.00462385	-0.181407	-0.0222714	-0.0709312	-0.0779841
BraA05g037810.3C.gene	turquoise	1.63153	1.20765	1.24928	1.2157	1.2372	1.04118	1.13659
BraA05g038240.3C.gene	turquoise	0.44684	0.0504193	0.128687	0.0817355	0.123239	0.160105	-0.079299
BraA05g038340.3C.gene	turquoise	1.51162	0.64285	0.853059	0.936381	0.632252	-0.159586	0.452711
BraA05g038350.3C.gene	turquoise	1.93588	1.37531	1.23685	1.21263	1.53073	1.5683	1.56709
BraA05g038390.3C.gene	turquoise	1.07333	0.885557	0.84166	0.536088	0.581578	0.646567	0.748543
BraA05g038420.3C.gene	turquoise	0.572857	0.167258	0.434496	0.222354	0.054628	-0.206913	0.316041
BraA05g038610.3C.gene	turquoise	1.81876	0.109937	-0.125222	0.124736	0.34995	-0.326192	0.404027
BraA05g038870.3C.gene	turquoise	1.8439	1.40061	1.40677	1.47139	1.40488	1.18883	0.732987
BraA05g038880.3C.gene	turquoise	0.717214	-0.174988	-0.292521	-0.21835	-0.0737902	-0.252561	-0.209477
BraA05g038890.3C.gene	turquoise	2.01954	0.97494	0.908756	1.00624	0.627283	0.454539	1.30887
BraA05g038930.3C.gene	turquoise	1.36826	0.202241	0.155076	0.0225016	0.10326	0.163068	-0.557669
BraA05g039200.3C.gene	turquoise	1.27752	-0.624405	-0.72324	-0.487438	-1.18631	/	-0.369147
BraA05g040130.3C.gene	turquoise	1.759	1.28308	1.34474	0.939216	0.59189	0.563484	0.216975
BraA05g040290.3C.gene	turquoise	0.880744	0.496973	0.344211	0.352309	0.330865	0.418471	0.255521
BraA05g040300.3C.gene	turquoise	1.40729	0.877015	0.740503	0.884811	1.05621	1.01974	1.29347
BraA05g040480.3C.gene	turquoise	0.419758	-0.0401174	0.058223	0.254455	-0.0689497	-0.572468	0.136893
BraA05g040570.3C.gene	turquoise	3.11859	1.76724	0.0602984	0.883902	0.715069	-0.279043	2.01058
BraA05g040580.3C.gene	turquoise	1.01644	0.621284	0.536597	0.368467	0.480677	0.42135	0.705809
BraA05g040590.3C.gene	turquoise	2.42203	1.6906	1.55012	1.64195	1.67151	1.42942	1.80837
BraA05g040620.3C.gene	turquoise	2.13516	1.84008	1.65408	1.48423	1.49239	1.59117	1.78524
BraA05g041310.3C.gene	turquoise	1.0363	0.5135	0.85625	0.63549	0.552111	0.35295	0.761226
BraA05g041710.3C.gene	turquoise	1.11159	0.732605	0.371104	0.537974	0.622735	0.697858	1.07058
BraA05g042070.3C.gene	turquoise	1.18794	0.823364	0.779545	0.84935	0.964485	0.735685	0.8631
BraA05g042270.3C.gene	turquoise	0.952951	0.110416	-0.00587136	0.0211921	0.41032	0.447814	0.505145
BraA05g042500.3C.gene	turquoise	0.454795	0.0423645	-0.105551	0.051753	0.153927	0.108301	0.183787
BraA05g042540.3C.gene	turquoise	1.18005	0.457136	0.712792	0.330834	0.748579	0.744132	0.454233
BraA06g000430.3C.gene	turquoise	2.84683	2.06569	1.37829	1.65206	1.69408	0.942709	2.33393
BraA06g000570.3C.gene	turquoise	0.999531	0.771473	0.547277	0.429318	0.277137	0.0260223	0.673496
BraA06g000630.3C.gene	turquoise	1.36962	0.696541	0.768429	0.610116	0.886729	0.986491	1.31577
BraA06g000940.3C.gene	turquoise	1.98765	1.70721	1.34235	1.54228	1.12387	0.468106	1.82119
BraA06g000980.3C.gene	turquoise	1.33314	-1.96944	-0.307284	0.0533488	/	/	0.91938
BraA06g001130.3C.gene	turquoise	1.37109	0.849231	0.989157	0.780147	0.713933	0.675939	0.961186
BraA06g001290.3C.gene	turquoise	1.20235	0.149309	0.216688	0.123554	-0.294592	-0.901915	0.0898551
BraA06g001430.3C.gene	turquoise	1.17345	0.338706	0.469013	0.263776	0.312141	0.261703	0.582007
BraA06g001550.3C.gene	turquoise	0.940698	0.358376	0.335709	0.293242	0.568092	0.548599	0.42651
BraA06g002000.3C.gene	turquoise	1.45989	/	/	/	-2.09019	/	-1.29147
BraA06g002120.3C.gene	turquoise	3.09895	2.68088	2.26963	2.43264	2.48292	2.33776	2.85551
BraA06g002130.3C.gene	turquoise	2.4932	2.05319	1.65085	1.86089	1.88662	1.60884	2.28574
BraA06g002150.3C.gene	turquoise	1.36332	1.03449	0.874612	1.06104	0.971199	0.534555	0.806369
BraA06g002550.3C.gene	turquoise	2.16845	1.34528	1.73817	1.68727	1.6232	1.47551	0.767526
BraA06g002680.3C.gene	turquoise	2.48099	0.432899	-0.322563	-0.360224	0.218174	-1.05305	1.5344
BraA06g002830.3C.gene	turquoise	1.28465	0.902586	0.904303	0.739595	0.714517	0.799351	1.08664
BraA06g002840.3C.gene	turquoise	1.11609	0.714816	0.611146	0.358179	0.228969	0.354441	0.972724
BraA06g002890.3C.gene	turquoise	0.587464	0.267638	0.3007	0.197679	0.0952267	0.0451655	-0.605906
BraA06g002980.3C.gene	turquoise	1.10635	0.534185	0.619848	0.488277	0.669512	0.800589	0.645996
BraA06g002990.3C.gene	turquoise	1.85706	1.64241	1.39761	1.43668	1.16962	1.08102	1.356
BraA06g003390.3C.gene	turquoise	1.22202	0.763573	0.730966	0.787555	0.841303	0.817347	0.74615
BraA06g003540.3C.gene	turquoise	1.85506	1.42608	1.64842	1.67526	1.41528	0.952321	1.61888
BraA06g003590.3C.gene	turquoise	1.85218	1.33731	1.23389	1.25706	1.15629	1.15651	1.66545
BraA06g003820.3C.gene	turquoise	1.26585	0.746862	0.808711	0.692623	0.761282	0.699005	0.368734
BraA06g003830.3C.gene	turquoise	0.863844	0.217232	0.412749	0.45013	0.363542	-0.202533	0.289341
BraA06g004110.3C.gene	turquoise	1.71845	1.07121	1.0904	1.03281	1.05767	0.731559	1.1796
BraA06g004330.3C.gene	turquoise	1.20138	-1.0103	-2.02555	/	/	-2.02341	/
BraA06g004450.3C.gene	turquoise	1.11274	0.160582	0.375134	0.29853	0.0898711	-0.369355	0.371586
BraA06g004600.3C.gene	turquoise	2.20537	0.665427	1.00757	1.08754	1.1522	0.66064	1.30023
BraA06g005310.3C.gene	turquoise	0.622981	0.212758	0.296444	0.0239569	0.120602	0.235205	0.240123
BraA06g005460.3C.gene	turquoise	2.3436	1.90324	1.64056	1.71427	1.67078	1.65771	1.97804
BraA06g005490.3C.gene	turquoise	0.759556	0.383742	0.388368	0.460121	0.431938	-0.0133213	0.350356
BraA06g005580.3C.gene	turquoise	3.02909	2.68409	2.20361	2.35506	2.40569	2.15205	2.84017
BraA06g005590.3C.gene	turquoise	1.71444	0.959062	0.767006	0.882826	1.20849	1.05773	1.36946
BraA06g005700.3C.gene	turquoise	2.1166	1.62905	1.56162	1.50877	1.43861	1.44685	1.19142
BraA06g006140.3C.gene	turquoise	1.37665	1.05212	0.513905	-1.25585	-0.730485	0.189629	-0.694775
BraA06g006230.3C.gene	turquoise	2.7478	2.50973	2.25255	2.39275	2.26253	2.2901	2.62623
BraA06g006260.3C.gene	turquoise	1.6021	1.05228	0.688042	0.85013	0.832585	0.779525	1.13232
BraA06g006350.3C.gene	turquoise	1.14822	0.405739	0.383689	0.384784	0.255093	-0.0700334	0.442665
BraA06g007290.3C.gene	turquoise	1.76924	1.20346	0.60591	0.98153	1.12671	0.907647	1.31888
BraA06g007530.3C.gene	turquoise	1.03219	-0.225664	0.522821	0.337084	-0.408499	-0.978209	0.764806
BraA06g007580.3C.gene	turquoise	1.46435	0.87302	0.902597	0.826747	1.01291	1.06408	1.00209
BraA06g007780.3C.gene	turquoise	2.37478	1.62593	0.991481	1.04677	1.00629	0.663728	1.72148
BraA06g007980.3C.gene	turquoise	1.54201	0.709466	0.751754	0.680607	0.649634	0.61507	0.644025
BraA06g008060.3C.gene	turquoise	0.881787	0.417182	0.317433	0.435643	-0.163069	-0.278108	0.0865557
BraA06g008370.3C.gene	turquoise	0.976833	0.140042	-0.176593	-0.166555	-0.077208	-0.602147	0.0932317
BraA06g008890.3C.gene	turquoise	3.12863	2.72718	2.52042	2.65395	2.601	2.4564	2.86881
BraA06g008900.3C.gene	turquoise	1.43484	0.763438	0.488987	0.473302	0.748773	0.83671	0.861848
BraA06g009010.3C.gene	turquoise	1.46216	0.896924	0.92459	1.115	1.27195	1.04239	1.04306
BraA06g009420.3C.gene	turquoise	1.43195	0.309423	0.0992375	0.143371	0.180018	0.431862	0.430083
BraA06g009430.3C.gene	turquoise	1.86448	1.25625	1.35417	1.34255	1.36516	0.942312	1.38988
BraA06g009460.3C.gene	turquoise	1.48887	0.640311	0.599876	0.66567	0.642463	0.285431	0.34649
BraA06g009510.3C.gene	turquoise	1.66286	0.471935	0.13836	0.284913	0.201023	0.224458	0.499337
BraA06g009960.3C.gene	turquoise	0.850971	0.424087	0.425501	0.549588	0.580838	0.265382	0.542581
BraA06g010020.3C.gene	turquoise	1.60592	1.19927	1.04931	1.02032	0.954787	1.12214	1.17895
BraA06g010130.3C.gene	turquoise	0.713686	0.0337824	-0.253049	0.244937	0.488436	0.159397	-0.26401
BraA06g010150.3C.gene	turquoise	1.4216	-0.376585	-0.798907	-0.445866	-0.4537	-0.46494	0.247763
BraA06g010260.3C.gene	turquoise	1.37825	-0.849472	-0.469432	0.42368	-0.244159	-1.29618	-0.0877048
BraA06g010270.3C.gene	turquoise	1.72152	1.30218	1.05036	1.1367	1.414	1.48714	1.55646
BraA06g010360.3C.gene	turquoise	0.694694	-0.290381	-1.04206	0.0426556	-0.910638	-0.351154	0.138114
BraA06g010680.3C.gene	turquoise	0.598239	-0.529883	-0.457222	-0.604369	0.0562136	-0.289063	0.0805007
BraA06g010990.3C.gene	turquoise	1.29169	-0.415809	-1.03742	-0.592186	-0.552966	-1.27459	0.511513
BraA06g011450.3C.gene	turquoise	1.46747	0.590129	0.655097	0.414913	0.569876	0.4098	0.641491
BraA06g011460.3C.gene	turquoise	1.41458	0.696822	0.730687	0.591537	0.371348	0.311601	0.68164
BraA06g011670.3C.gene	turquoise	0.537054	0.251944	0.137969	0.12661	-0.0411546	-0.106144	0.140311
BraA06g011900.3C.gene	turquoise	3.36634	2.67783	2.35038	2.42502	2.44008	1.71084	2.88792
BraA06g012020.3C.gene	turquoise	2.28543	2.0973	1.54133	1.82548	1.74594	1.84427	2.07741
BraA06g012060.3C.gene	turquoise	0.433496	0.0633222	-0.0519946	0.142685	0.0479965	-0.237291	-0.0387881
BraA06g012110.3C.gene	turquoise	1.00959	0.297032	0.217023	0.343668	0.383778	0.23268	0.481971
BraA06g012120.3C.gene	turquoise	0.780259	0.134641	-0.320745	-0.672948	-0.470741	-0.335106	0.201788
BraA06g013640.3C.gene	turquoise	1.0395	0.637352	0.673095	0.642278	0.440263	0.280025	0.862411
BraA06g013910.3C.gene	turquoise	1.36955	0.721283	0.280042	0.27898	0.487682	0.448157	0.666542
BraA06g014040.3C.gene	turquoise	0.629286	-0.0693229	-0.192385	0.141962	0.0184961	0.0477192	-0.00465151
BraA06g014110.3C.gene	turquoise	1.05313	0.175366	0.17647	0.0437707	0.29092	0.388015	0.377486
BraA06g014340.3C.gene	turquoise	1.58842	-0.0129051	-0.323998	/	-1.4133	-0.990964	0.0193456
BraA06g014350.3C.gene	turquoise	1.00764	-1.08505	-0.431987	-0.596775	-1.04107	-0.862959	-0.60423
BraA06g014360.3C.gene	turquoise	2.32646	2.23993	1.42242	1.57372	1.70846	1.73233	1.9817
BraA06g015170.3C.gene	turquoise	1.64134	1.16558	1.16589	1.1373	1.2587	1.19912	1.23454
BraA06g015210.3C.gene	turquoise	2.55922	1.99431	1.69381	1.5865	1.75348	1.78283	1.64905
BraA06g015220.3C.gene	turquoise	1.51519	-0.0902871	7.04947e-05	0.104778	-0.395282	-0.572337	0.691987
BraA06g015380.3C.gene	turquoise	0.49874	-0.0414598	-0.0969864	-0.0712936	-0.564754	-0.570405	0.135592
BraA06g015440.3C.gene	turquoise	0.831116	0.703742	0.39016	0.24985	0.493464	0.158468	0.58059
BraA06g015600.3C.gene	turquoise	1.13707	0.582251	0.720005	0.543509	0.362837	0.121839	0.834189
BraA06g015640.3C.gene	turquoise	1.64775	0.514253	-0.0766397	-0.546899	-0.236966	-0.254213	0.576553
BraA06g015860.3C.gene	turquoise	3.20863	2.11572	1.48745	1.81873	1.91509	1.07486	2.35951
BraA06g016130.3C.gene	turquoise	0.72999	-0.17791	-0.263022	-0.11982	-0.128486	-0.0689895	0.117017
BraA06g016280.3C.gene	turquoise	1.10416	0.453358	-0.0719438	-0.184217	-0.411741	-0.383616	0.177368
BraA06g016540.3C.gene	turquoise	0.95235	0.526184	0.427344	0.535478	0.641116	0.29107	0.794677
BraA06g016840.3C.gene	turquoise	1.41193	0.930095	0.944874	0.980985	0.847255	0.483212	1.08465
BraA06g016980.3C.gene	turquoise	2.76948	0.822549	0.309215	0.153102	-0.192468	/	0.786977
BraA06g017120.3C.gene	turquoise	1.49167	0.5795	0.453405	0.241506	0.742427	0.797933	0.889737
BraA06g017350.3C.gene	turquoise	0.691891	-0.309539	-0.354994	-0.122973	0.0351914	-0.313513	-0.343136
BraA06g017700.3C.gene	turquoise	1.57311	1.0956	1.35777	1.08577	1.19265	1.03915	1.1994
BraA06g017910.3C.gene	turquoise	1.97986	1.49412	1.50649	1.46916	1.44942	1.45307	1.26739
BraA06g017920.3C.gene	turquoise	2.11674	1.74829	1.50284	1.67519	1.61692	0.637737	1.82049
BraA06g017950.3C.gene	turquoise	1.22831	0.702629	0.345867	0.535833	0.500201	-0.508162	0.735608
BraA06g018560.3C.gene	turquoise	1.31512	0.557018	0.561159	0.412306	0.346571	0.238875	0.451479
BraA06g018570.3C.gene	turquoise	2.52414	2.07476	1.76195	1.8799	1.84123	1.84586	2.23393
BraA06g018600.3C.gene	turquoise	2.6401	0.649123	1.26093	0.526092	0.244937	0.315916	-1.85912
BraA06g018610.3C.gene	turquoise	1.61861	1.14122	1.24529	0.985224	0.725669	0.578094	-0.547305
BraA06g018810.3C.gene	turquoise	0.966129	-0.149835	-0.660555	-1.1883	-0.240306	-0.321307	0.0625416
BraA06g018950.3C.gene	turquoise	0.725616	0.225635	0.286285	0.401124	0.205537	-0.0360152	0.397454
BraA06g019200.3C.gene	turquoise	1.7308	1.05449	1.06189	1.21615	1.29473	1.07234	1.15873
BraA06g019520.3C.gene	turquoise	1.59645	1.25999	1.08384	1.06391	0.970247	0.916468	1.40917
BraA06g019540.3C.gene	turquoise	3.38815	2.39076	1.92958	2.04258	2.08713	1.39227	2.87926
BraA06g019670.3C.gene	turquoise	0.996997	0.54664	0.612342	0.607964	0.597682	0.521068	0.694023
BraA06g019720.3C.gene	turquoise	1.31643	0.548879	0.493382	0.280602	0.524643	0.621082	0.147447
BraA06g020210.3C.gene	turquoise	1.43152	0.719878	0.694189	0.783255	0.932186	0.517937	0.868623
BraA06g020220.3C.gene	turquoise	1.42598	1.09104	1.11464	1.0628	0.983316	0.966213	-0.2127
BraA06g020250.3C.gene	turquoise	1.70334	1.03582	1.0773	1.33929	1.45895	1.26533	1.08072
BraA06g020530.3C.gene	turquoise	1.54088	0.881751	0.688642	0.60443	0.989796	0.961684	0.239084
BraA06g020700.3C.gene	turquoise	1.10302	0.621996	0.775844	0.505909	0.543022	0.181004	0.563937
BraA06g021220.3C.gene	turquoise	1.80383	1.46827	1.03205	0.883263	0.937977	0.799959	1.73993
BraA06g022900.3C.gene	turquoise	2.72671	2.59685	2.39336	2.38929	2.16273	2.21795	2.3895
BraA06g023060.3C.gene	turquoise	1.55498	0.602642	0.481759	0.54282	0.310851	0.515553	0.0760651
BraA06g023070.3C.gene	turquoise	1.07376	0.172332	0.0347924	0.0220273	0.0215315	-0.0173557	-0.452426
BraA06g023820.3C.gene	turquoise	2.12394	1.68036	1.53421	1.50334	1.74352	1.6659	1.72379
BraA06g023850.3C.gene	turquoise	2.7882	2.6839	2.18723	2.24094	2.05355	1.97234	2.46519
BraA06g024100.3C.gene	turquoise	1.02925	0.561305	0.45349	0.420926	0.547824	0.455503	0.47897
BraA06g024210.3C.gene	turquoise	1.56482	0.429243	0.371233	0.476523	0.664223	0.424589	0.739307
BraA06g024290.3C.gene	turquoise	1.8244	1.25744	1.0957	1.13623	1.44213	1.41535	1.69594
BraA06g025020.3C.gene	turquoise	1.56752	1.17784	1.16571	1.17611	1.02333	0.620989	1.36433
BraA06g025820.3C.gene	turquoise	0.862548	-1.44275	-1.92513	/	/	-1.17024	-1.66931
BraA06g025890.3C.gene	turquoise	1.64886	0.00908415	0.014429	0.689584	-0.341812	0.402415	/
BraA06g025950.3C.gene	turquoise	0.686268	0.243605	-0.0329448	-0.115941	0.355342	0.397454	0.19996
BraA06g026370.3C.gene	turquoise	1.69178	0.361324	0.771204	-0.175669	-0.472967	-0.296373	0.17471
BraA06g026380.3C.gene	turquoise	1.38835	0.728028	0.898599	1.06054	1.04071	0.631139	0.432981
BraA06g026530.3C.gene	turquoise	0.846904	0.228962	0.0902463	0.242361	0.142379	-0.0238208	0.545485
BraA06g026630.3C.gene	turquoise	0.604607	-0.00559163	-0.0327743	-0.0377597	0.121645	-0.16299	0.0732402
BraA06g026770.3C.gene	turquoise	1.74037	-0.118355	-0.271981	0.228961	0.367924	0.317003	-0.284863
BraA06g026850.3C.gene	turquoise	2.23205	1.60399	1.63075	1.69158	1.52703	1.28881	1.60961
BraA06g027140.3C.gene	turquoise	0.636621	-0.148674	-0.302944	-0.0125338	0.110505	-0.0802652	0.432344
BraA06g027210.3C.gene	turquoise	1.57491	1.07408	0.998934	0.949717	0.696252	0.45235	1.08868
BraA06g027250.3C.gene	turquoise	1.29869	0.186418	0.543754	0.110377	-0.279855	-0.433386	-0.284189
BraA06g027390.3C.gene	turquoise	1.06153	0.456229	0.537586	0.628089	0.644532	0.602265	0.488368
BraA06g027510.3C.gene	turquoise	2.99466	2.4056	2.0768	2.221	2.30506	2.05417	2.71027
BraA06g027970.3C.gene	turquoise	0.529403	0.0997509	-0.194073	-1.09551	-0.471485	-0.623996	0.265869
BraA06g028110.3C.gene	turquoise	0.587109	-0.15274	-0.37765	-0.169842	-0.27928	-0.281626	-0.101747
BraA06g028460.3C.gene	turquoise	1.33783	0.449833	0.659534	0.661004	0.366819	0.248775	0.874501
BraA06g028530.3C.gene	turquoise	0.861576	0.370666	0.373648	0.465789	0.29843	0.315826	0.562722
BraA06g028640.3C.gene	turquoise	1.13777	0.54839	0.489961	0.554708	0.687149	0.507793	0.502391
BraA06g028680.3C.gene	turquoise	1.68105	1.37189	1.22243	1.29435	1.1302	1.01586	1.47578
BraA06g028780.3C.gene	turquoise	1.45375	-0.137636	-0.202117	-0.0382898	-0.124737	-0.202563	0.170137
BraA06g028900.3C.gene	turquoise	0.631054	0.117739	0.237272	0.347247	0.181946	0.00167748	0.195485
BraA06g028930.3C.gene	turquoise	1.09503	0.635456	0.616932	0.594725	0.652808	0.593897	0.861791
BraA06g029040.3C.gene	turquoise	0.499351	-0.0118818	0.0955516	-0.0537043	-0.0591405	-0.127879	0.103833
BraA06g029110.3C.gene	turquoise	1.40244	1.13212	1.17281	0.889152	0.842529	0.849079	0.840156
BraA06g029120.3C.gene	turquoise	1.16054	0.656547	0.982467	0.845816	0.720829	-0.105875	0.89479
BraA06g029160.3C.gene	turquoise	0.859208	0.183225	0.141729	-0.153043	0.334797	-0.0120961	0.185918
BraA06g029730.3C.gene	turquoise	0.552225	-0.000354529	-0.215389	0.033652	-0.034373	-0.374229	-0.0808058
BraA06g029890.3C.gene	turquoise	1.90309	0.111268	-0.912252	0.0701709	0.549302	0.309621	0.703629
BraA06g029900.3C.gene	turquoise	1.59034	1.0516	1.0126	1.06719	1.13605	1.01604	1.32639
BraA06g030250.3C.gene	turquoise	0.915465	0.301438	-0.000889187	-0.151145	0.31178	0.474778	0.311255
BraA06g030710.3C.gene	turquoise	1.6194	1.08509	1.13901	1.20679	1.30423	0.690747	1.41112
BraA06g031130.3C.gene	turquoise	0.742022	0.40148	0.49035	0.377403	0.175899	-0.0987955	0.110606
BraA06g031540.3C.gene	turquoise	2.28885	1.32155	0.725363	0.468529	0.687	1.02136	0.453139
BraA06g031860.3C.gene	turquoise	1.05696	-1.42363	-2.35972	-0.827392	-1.44001	-0.708958	-1.49465
BraA06g032210.3C.gene	turquoise	1.10489	0.320328	0.193903	0.238079	0.481702	0.599329	0.624373
BraA06g032560.3C.gene	turquoise	0.84785	0.0826134	0.0324163	0.0941246	0.344716	0.386513	0.35955
BraA06g032740.3C.gene	turquoise	2.16221	1.32328	0.95837	0.980251	1.08008	-0.383648	0.996982
BraA06g032850.3C.gene	turquoise	0.740966	0.141158	0.101318	0.169733	-0.0102753	-0.261513	0.181854
BraA06g032920.3C.gene	turquoise	0.745747	0.11184	0.238904	0.123237	0.351098	0.24068	0.45542
BraA06g032990.3C.gene	turquoise	0.877382	0.523327	0.665064	0.528901	0.503713	-0.124769	0.729324
BraA06g033040.3C.gene	turquoise	0.899354	0.376909	-0.796126	-0.45685	0.0369852	0.158138	-0.129832
BraA06g033200.3C.gene	turquoise	0.361882	-0.0653016	0.0136049	0.032511	-0.237065	-0.569283	-0.0232219
BraA06g033230.3C.gene	turquoise	1.28452	0.712821	0.69156	0.814155	0.881177	0.614296	1.06643
BraA06g033300.3C.gene	turquoise	0.841676	0.41253	-0.155161	-0.919848	-0.228908	0.258802	0.196907
BraA06g033730.3C.gene	turquoise	0.787583	0.0491601	0.180589	-0.00998277	0.299431	0.180818	0.288356
BraA06g033820.3C.gene	turquoise	0.52875	0.182168	0.0832662	-0.563112	-0.257614	-0.0633953	0.206414
BraA06g034060.3C.gene	turquoise	1.55017	0.892528	0.971766	0.870744	0.983862	0.895423	1.23541
BraA06g034200.3C.gene	turquoise	0.705767	0.297175	0.312442	0.183003	0.265552	0.343256	0.303576
BraA06g034210.3C.gene	turquoise	0.742695	0.38647	0.579625	0.513806	0.294163	-0.0947812	0.527552
BraA06g034330.3C.gene	turquoise	1.69502	1.28682	1.46532	1.51776	1.30496	0.968383	1.03699
BraA06g035710.3C.gene	turquoise	1.54382	0.738686	1.03938	0.701144	0.567366	0.709872	-0.0614759
BraA06g035920.3C.gene	turquoise	0.852266	-0.912897	-1.41629	-0.835563	-1.05996	-0.573383	-1.40143
BraA06g036140.3C.gene	turquoise	1.0397	0.25199	-0.205535	-0.921612	-0.951535	-0.404227	0.418285
BraA06g036240.3C.gene	turquoise	1.5656	0.674346	0.626937	0.306738	0.333757	-0.0316128	0.388646
BraA06g036280.3C.gene	turquoise	2.2299	1.77908	1.50349	1.61915	1.56142	1.2796	1.73927
BraA06g036470.3C.gene	turquoise	1.18325	-2.37188	0.604213	-2.26225	-1.95433	-2.28436	0.945784
BraA06g036490.3C.gene	turquoise	1.94318	1.5373	1.43696	1.33943	1.5968	1.80804	1.70054
BraA06g037210.3C.gene	turquoise	0.758716	0.141582	0.207449	0.282006	0.187115	0.00457972	0.19244
BraA06g037360.3C.gene	turquoise	1.99563	1.49798	1.33599	1.24983	1.29703	1.43504	1.50891
BraA06g038170.3C.gene	turquoise	2.37262	1.83042	1.48734	1.68455	1.83729	1.79155	2.13362
BraA06g038250.3C.gene	turquoise	2.18944	1.41586	1.36888	1.61251	1.44689	1.03289	1.93218
BraA06g038310.3C.gene	turquoise	0.837921	0.0542856	-0.191872	-0.152553	0.0233068	-0.400876	0.143892
BraA06g038690.3C.gene	turquoise	1.59772	-1.46185	-1.42303	-0.958881	0.0542948	/	0.490597
BraA06g039260.3C.gene	turquoise	0.896671	0.526065	0.378001	0.436088	0.588981	0.484163	0.491287
BraA06g039460.3C.gene	turquoise	0.561452	-0.115487	0.131024	0.0877698	-0.253411	-0.608086	-0.0404251
BraA06g039750.3C.gene	turquoise	0.526883	0.114277	-0.14024	-0.184507	0.131978	-0.102662	0.1318
BraA06g039760.3C.gene	turquoise	1.15894	0.546771	0.668672	0.686648	0.605328	0.423739	0.76149
BraA06g039770.3C.gene	turquoise	1.35724	0.694646	0.617135	0.623989	0.855135	0.716561	0.669479
BraA06g040030.3C.gene	turquoise	2.06579	0.764692	1.0412	0.928594	0.934171	1.56111	0.995501
BraA06g040050.3C.gene	turquoise	0.738399	0.271692	0.45316	0.270412	0.144157	0.203841	0.0863571
BraA06g040190.3C.gene	turquoise	1.82862	1.02482	0.613236	0.672403	0.541441	0.312185	1.34118
BraA06g040400.3C.gene	turquoise	1.84194	0.53515	0.666935	0.244806	0.491886	0.160079	0.022586
BraA06g041060.3C.gene	turquoise	1.21027	0.69807	0.752545	0.851056	0.87985	0.684433	0.997357
BraA06g041830.3C.gene	turquoise	0.913414	0.468589	0.698875	0.604221	0.455753	0.0359586	0.479006
BraA06g042080.3C.gene	turquoise	2.71581	2.4097	2.11332	2.25824	2.25761	1.96249	2.29362
BraA06g042300.3C.gene	turquoise	0.633191	0.105946	0.0260062	-0.43573	-0.505446	-0.795806	-0.0522948
BraA06g042520.3C.gene	turquoise	1.08602	-0.463368	-0.33393	-0.676807	-0.307723	-0.181113	-0.701365
BraA06g043030.3C.gene	turquoise	1.81818	1.25933	0.918839	1.0379	0.908027	0.90664	1.43519
BraA06g043410.3C.gene	turquoise	1.82508	0.617286	0.476282	1.03611	0.939949	0.405001	0.918438
BraA06g043490.3C.gene	turquoise	0.582166	0.0819555	0.0578753	-0.116466	-0.668549	-0.915051	0.432443
BraA06g044080.3C.gene	turquoise	1.9849	1.04893	1.27123	1.5998	1.61472	1.47504	-0.580958
BraA06g044690.3C.gene	turquoise	1.42931	0.494572	0.482342	0.331758	0.879793	1.08959	1.25721
BraA07g000180.3C.gene	turquoise	1.40164	-0.808552	0.30938	-1.30741	-0.319442	0.213823	-0.885801
BraA07g000260.3C.gene	turquoise	0.388145	0.0157702	-0.135659	-0.160294	0.177745	-0.626764	0.238826
BraA07g000880.3C.gene	turquoise	0.336733	-0.0733553	-0.11287	-0.179599	-0.0809327	0.0543787	0.0563681
BraA07g001340.3C.gene	turquoise	1.6533	1.06953	1.12859	1.04081	0.954235	0.897767	1.05903
BraA07g001860.3C.gene	turquoise	0.714929	-0.0282002	0.133133	0.117002	-0.135594	-0.730804	0.031597
BraA07g002430.3C.gene	turquoise	1.57025	0.255694	0.288769	0.971417	1.25132	1.0252	0.300217
BraA07g002590.3C.gene	turquoise	2.17026	1.45709	1.47135	1.52848	1.75002	1.71108	1.76198
BraA07g002750.3C.gene	turquoise	1.76099	1.28952	1.51622	1.21972	1.28699	1.10832	1.27396
BraA07g003040.3C.gene	turquoise	0.997361	0.217274	0.0871869	0.385563	0.353512	0.295233	0.541214
BraA07g003570.3C.gene	turquoise	1.4906	0.706606	0.709783	0.581695	1.03066	0.940952	0.943425
BraA07g003780.3C.gene	turquoise	2.1098	1.57488	1.73411	1.63504	1.68294	1.62535	1.6521
BraA07g003840.3C.gene	turquoise	0.907117	0.495811	0.457645	0.51562	0.461237	0.319419	0.822701
BraA07g005520.3C.gene	turquoise	1.74755	1.08797	1.07887	1.02267	1.24503	1.19003	1.3448
BraA07g007140.3C.gene	turquoise	1.48747	1.07938	1.10577	1.26616	0.86916	0.445239	1.23866
BraA07g007580.3C.gene	turquoise	1.29535	0.658134	0.375155	0.646608	0.768459	0.633201	0.648535
BraA07g007820.3C.gene	turquoise	0.875742	0.378537	0.168654	0.0457174	0.593179	0.42125	0.565521
BraA07g007990.3C.gene	turquoise	0.91234	0.334592	0.363309	0.230546	0.18302	-0.128322	0.704372
BraA07g008260.3C.gene	turquoise	0.468931	0.00809164	-0.142144	0.0384634	0.36019	0.197275	0.150426
BraA07g008690.3C.gene	turquoise	2.46755	1.67427	0.961543	0.963635	1.67988	1.81652	1.34581
BraA07g008820.3C.gene	turquoise	0.893173	-0.818749	-0.114369	/	-0.263522	/	-0.0368879
BraA07g009090.3C.gene	turquoise	0.863522	0.10779	-0.106625	-0.154806	-0.074875	-0.329958	0.162901
BraA07g009300.3C.gene	turquoise	1.69116	0.781245	0.497099	0.827494	1.145	0.756742	1.15409
BraA07g009310.3C.gene	turquoise	1.7673	-0.304786	-1.0671	0.343372	0.317067	-0.441884	0.107203
BraA07g009330.3C.gene	turquoise	2.00331	0.898832	0.956396	0.929375	0.695133	0.214814	1.36857
BraA07g009480.3C.gene	turquoise	1.47086	1.10691	0.824947	0.896582	1.02896	1.0662	1.23843
BraA07g010120.3C.gene	turquoise	1.52417	0.773399	0.783902	0.783646	1.03369	0.709895	1.21827
BraA07g010480.3C.gene	turquoise	0.562539	0.138444	-0.122211	-0.248666	-0.0780905	0.012063	0.238175
BraA07g010650.3C.gene	turquoise	2.12513	1.31602	1.17667	0.632842	1.02872	1.66637	1.76876
BraA07g010760.3C.gene	turquoise	2.15101	1.12976	1.08064	0.846446	0.932323	0.912673	1.07914
BraA07g010770.3C.gene	turquoise	3.70276	2.4645	2.23241	2.51127	2.66964	1.60263	2.73129
BraA07g010920.3C.gene	turquoise	1.7774	1.25636	1.09129	1.06345	1.50744	1.429	1.09184
BraA07g010930.3C.gene	turquoise	1.58782	1.03897	0.817903	0.743446	0.907735	0.856724	0.789407
BraA07g010980.3C.gene	turquoise	1.58199	0.857427	0.679419	0.575819	0.647404	0.81771	1.05278
BraA07g011080.3C.gene	turquoise	0.692309	0.352063	0.211771	0.165883	0.143281	0.158701	0.203237
BraA07g011270.3C.gene	turquoise	0.728304	0.0598066	-0.231454	-0.96061	-0.23544	-1.07402	0.0340565
BraA07g011870.3C.gene	turquoise	1.56593	0.905214	0.697748	0.817078	0.947208	0.571607	1.02517
BraA07g011940.3C.gene	turquoise	1.00217	0.304828	0.0768151	0.187939	0.233634	0.343792	0.656798
BraA07g012410.3C.gene	turquoise	1.65905	0.889181	0.892005	0.581386	0.76253	0.753386	1.00701
BraA07g012620.3C.gene	turquoise	0.543607	-0.327213	-0.18883	-0.0753259	-0.0347426	-0.332555	0.134577
BraA07g012860.3C.gene	turquoise	1.18274	-0.854544	0.313395	-1.73825	-0.651592	-0.8396	-0.565947
BraA07g013020.3C.gene	turquoise	1.38626	0.941146	0.906862	0.926742	0.689799	0.585771	1.01197
BraA07g013770.3C.gene	turquoise	0.853524	0.482126	0.291179	0.306194	0.452371	0.319242	0.453898
BraA07g014270.3C.gene	turquoise	1.662	0.998319	0.909461	0.41303	0.0609119	-0.935621	0.705884
BraA07g014360.3C.gene	turquoise	0.709662	0.249381	0.174669	0.281334	0.333964	-0.375544	0.156071
BraA07g014710.3C.gene	turquoise	1.36943	0.476023	0.605607	0.225045	0.324333	0.8252	0.620554
BraA07g015170.3C.gene	turquoise	2.65134	1.32496	0.861638	0.863987	0.88895	-0.535695	1.50451
BraA07g015790.3C.gene	turquoise	2.06133	1.29894	1.14332	1.14955	1.53276	1.17593	1.23823
BraA07g015800.3C.gene	turquoise	1.45662	-0.0339154	-0.0409417	-0.143914	0.250835	-0.15385	0.455538
BraA07g015860.3C.gene	turquoise	1.90601	0.929064	0.541231	0.594524	1.13725	0.797364	0.850177
BraA07g015910.3C.gene	turquoise	1.96016	0.61095	-0.126597	-0.247312	-0.106074	-1.26783	0.635453
BraA07g016200.3C.gene	turquoise	0.532662	0.0854124	0.0190533	-0.0120117	-0.320034	-0.58356	-0.351812
BraA07g016220.3C.gene	turquoise	0.978939	0.22541	0.295945	0.301242	0.313685	-0.0709822	0.616442
BraA07g016380.3C.gene	turquoise	1.94432	1.31435	1.26168	1.38473	1.52328	1.41339	1.52094
BraA07g016480.3C.gene	turquoise	1.43016	0.145373	0.895212	0.389238	0.328836	0.591493	0.615304
BraA07g016610.3C.gene	turquoise	1.18867	-0.41845	-0.138246	0.216995	-0.0245118	-0.107268	0.0376408
BraA07g016640.3C.gene	turquoise	1.33458	0.912217	1.09388	0.918419	0.932325	0.630159	0.789047
BraA07g016830.3C.gene	turquoise	0.854254	0.490639	0.523369	0.567759	0.270616	0.152452	0.697754
BraA07g017040.3C.gene	turquoise	1.39278	0.809222	0.629686	0.530531	0.761065	0.793301	0.640692
BraA07g017150.3C.gene	turquoise	0.756081	0.106552	-0.0143261	0.0252363	0.214432	0.295181	0.081542
BraA07g017310.3C.gene	turquoise	0.719102	0.262423	0.259337	0.119113	0.271817	0.232315	0.369968
BraA07g017380.3C.gene	turquoise	3.43055	2.59526	2.30569	2.48479	2.53961	2.11587	2.74463
BraA07g017400.3C.gene	turquoise	1.07188	0.806348	0.352125	0.589738	0.638705	0.529457	0.226352
BraA07g017520.3C.gene	turquoise	1.41659	0.677316	0.662969	0.828722	0.789403	0.910264	0.998472
BraA07g017660.3C.gene	turquoise	0.933849	0.0466662	0.104403	0.106933	0.146735	0.14673	0.152279
BraA07g017880.3C.gene	turquoise	1.3218	0.889099	0.805858	0.844991	0.937477	0.821202	0.89738
BraA07g018120.3C.gene	turquoise	2.45928	1.62202	1.6846	1.76676	1.83391	1.07516	1.7858
BraA07g018210.3C.gene	turquoise	2.01766	1.12123	1.35014	0.943375	0.942142	0.933445	0.906556
BraA07g018230.3C.gene	turquoise	1.2152	0.685659	0.660956	0.688163	0.731894	0.533242	0.812681
BraA07g018360.3C.gene	turquoise	0.861259	0.185259	0.277739	0.251444	0.243444	0.0842737	0.416078
BraA07g018450.3C.gene	turquoise	1.11678	0.67226	0.738472	0.818346	0.642299	0.586406	0.611479
BraA07g018570.3C.gene	turquoise	1.17185	0.634254	0.903117	0.779882	0.999571	0.601075	0.940037
BraA07g018580.3C.gene	turquoise	1.68702	0.254775	-0.542731	-0.162457	-0.394705	-0.241052	0.482221
BraA07g018940.3C.gene	turquoise	1.62896	1.01031	1.28673	0.955917	1.08782	0.670325	1.56743
BraA07g019250.3C.gene	turquoise	1.68957	0.762584	0.815206	1.03607	0.43982	-0.0796159	1.0596
BraA07g019310.3C.gene	turquoise	0.842703	0.529873	0.497487	0.580275	0.357494	0.166113	0.673505
BraA07g019500.3C.gene	turquoise	1.26796	0.820824	0.833212	0.820772	0.6195	0.441897	1.03289
BraA07g019510.3C.gene	turquoise	3.53566	2.74469	2.19545	2.4162	2.09604	1.35456	2.91967
BraA07g019570.3C.gene	turquoise	1.82156	1.64426	1.36247	1.39723	1.28949	1.13569	1.56664
BraA07g019700.3C.gene	turquoise	1.19596	0.920894	0.491025	0.691222	0.70132	0.477219	1.02871
BraA07g020110.3C.gene	turquoise	0.699349	0.30998	0.00651824	0.192875	0.201803	-0.0277675	0.542574
BraA07g020240.3C.gene	turquoise	0.756192	-0.0810283	0.0015631	-0.22464	-0.22756	-0.259014	-0.118852
BraA07g020350.3C.gene	turquoise	1.23283	-1.05673	-0.999935	-1.12763	-1.39495	-1.23633	-0.749418
BraA07g020370.3C.gene	turquoise	0.886891	0.526374	0.306971	0.1516	0.238956	-0.0487469	0.652756
BraA07g020400.3C.gene	turquoise	1.60856	1.00143	0.594219	0.652513	0.453982	0.0188287	0.867625
BraA07g020820.3C.gene	turquoise	1.86654	1.41252	1.29504	1.03537	1.18679	1.1567	1.33707
BraA07g021120.3C.gene	turquoise	1.3699	1.06424	0.920403	0.768734	0.695607	0.68277	1.08284
BraA07g021280.3C.gene	turquoise	2.1211	1.66881	1.86997	1.68974	1.71244	1.5897	1.62395
BraA07g021410.3C.gene	turquoise	1.50879	0.973313	0.91086	0.933996	1.05372	1.00985	0.949827
BraA07g021470.3C.gene	turquoise	1.5032	1.05183	1.11401	1.0955	0.915352	0.767691	0.89948
BraA07g021800.3C.gene	turquoise	1.91605	1.51946	0.893457	1.23045	0.434502	0.17809	1.18409
BraA07g021900.3C.gene	turquoise	3.3987	2.71479	2.37402	2.50515	2.54844	2.09993	2.86544
BraA07g021990.3C.gene	turquoise	1.17712	0.588702	0.581536	0.613544	0.56627	0.522237	0.674327
BraA07g022140.3C.gene	turquoise	0.980036	-0.0182761	-0.654982	-0.505539	-0.393554	-0.512696	0.256419
BraA07g022160.3C.gene	turquoise	2.13745	1.75899	1.17634	1.36433	1.28403	1.34986	1.95037
BraA07g022180.3C.gene	turquoise	0.676775	-0.141548	0.13	0.194854	-0.3278	0.331988	-0.119496
BraA07g022480.3C.gene	turquoise	0.689828	0.338958	0.319213	0.363523	0.0436624	-0.0140073	0.41506
BraA07g022560.3C.gene	turquoise	1.40908	0.378406	0.489756	0.332059	-0.048488	-0.318035	0.879314
BraA07g022650.3C.gene	turquoise	0.847823	-0.306975	-0.1684	-0.0424441	-0.040031	0.422606	-0.427601
BraA07g022780.3C.gene	turquoise	1.11759	0.547764	0.443974	0.311916	0.454067	0.350293	0.768163
BraA07g022880.3C.gene	turquoise	1.70695	1.07504	0.904357	0.813056	0.950417	0.922221	0.976626
BraA07g023120.3C.gene	turquoise	1.60048	1.11343	1.21356	1.3774	1.36642	1.1746	1.06353
BraA07g023990.3C.gene	turquoise	0.746061	-0.0839872	-0.13127	-0.399223	-0.219526	-0.233204	0.578754
BraA07g024040.3C.gene	turquoise	2.17916	1.6463	1.45591	1.51608	1.38984	1.09895	1.59669
BraA07g024090.3C.gene	turquoise	2.77074	1.79744	0.914124	1.24105	1.53524	1.50056	1.11836
BraA07g024420.3C.gene	turquoise	0.933871	0.263505	-0.245492	0.0111983	-0.139597	-0.653349	0.243928
BraA07g024460.3C.gene	turquoise	1.68573	1.05427	0.891174	0.896554	0.845697	0.946029	1.12467
BraA07g024500.3C.gene	turquoise	0.824459	-0.951512	-1.43546	/	/	-1.03996	-0.925437
BraA07g024520.3C.gene	turquoise	1.59676	0.83379	0.849815	0.993132	1.03397	0.822294	0.938933
BraA07g024630.3C.gene	turquoise	2.96582	2.77405	2.43476	2.5749	2.56339	2.27832	2.7926
BraA07g024680.3C.gene	turquoise	0.559626	0.00936873	0.190306	0.200101	0.00286771	-0.134393	0.194058
BraA07g025120.3C.gene	turquoise	3.56072	2.78934	2.36454	2.3191	2.29835	2.01892	2.62362
BraA07g025310.3C.gene	turquoise	1.05373	0.249384	0.421996	0.172699	0.265144	-0.104091	0.503126
BraA07g025400.3C.gene	turquoise	2.83398	0.779621	1.22354	1.36899	0.556961	0.0326317	2.25088
BraA07g025550.3C.gene	turquoise	1.45803	0.916647	1.00741	0.830741	0.850648	0.484346	1.27064
BraA07g025970.3C.gene	turquoise	0.660657	-0.101025	0.306393	0.168016	-0.409779	-0.745874	0.204076
BraA07g026020.3C.gene	turquoise	0.686339	0.306262	0.365527	0.369421	0.19374	-0.334466	0.393871
BraA07g026620.3C.gene	turquoise	2.53492	1.99533	1.96023	2.15387	2.0275	1.83577	2.11042
[truncated: 3,529 more rows]

## Sheet: Table S3
Table S3. Significant GO terms for each gene set of 'JWW'
MEbrown
	Brassica Database
		photosynthesis (GO:0015979)	1.73444e-10
		ribosome biogenesis (GO:0042254)	2.4538e-09
		translation (GO:0006412)	6.67567e-09
		response to cytokinin (GO:0009735)	6.42357e-07
		response to cold (GO:0009409)	1.47495e-05
		chlorophyll biosynthetic process (GO:0015995)	0.000227631
		response to unfolded protein (GO:0006986)	0.00140482
		circadian rhythm (GO:0007623)	0.00202093
		response to karrikin (GO:0080167)	0.0075535
	Arabidopsis Database
		photosynthesis (GO:0015979)	1.3249e-16
		response to organic substance (GO:0010033)	1.40231e-14
		cellular biosynthetic process (GO:0044249)	1.43614e-14
		organic substance biosynthetic process (GO:1901576)	2.33518e-14
		response to oxygen-containing compound (GO:1901700)	1.03554e-13
		small molecule biosynthetic process (GO:0044283)	2.1295e-12
		oxoacid metabolic process (GO:0043436)	5.71331e-12
		organic acid metabolic process (GO:0006082)	6.50658e-12
		organic cyclic compound biosynthetic process (GO:1901362)	1.49843e-10
		response to temperature stimulus (GO:0009266)	1.89564e-10
		response to hormone (GO:0009725)	2.08222e-10
		carboxylic acid metabolic process (GO:0019752)	2.73203e-10
		organic acid biosynthetic process (GO:0016053)	3.33611e-10
		carboxylic acid biosynthetic process (GO:0046394)	3.33611e-10
		response to cold (GO:0009409)	8.23358e-10
		organic cyclic compound metabolic process (GO:1901360)	1.27438e-09
		aromatic compound biosynthetic process (GO:0019438)	2.10119e-09
		cellular aromatic compound metabolic process (GO:0006725)	3.12253e-09
		heterocycle metabolic process (GO:0046483)	1.01791e-08
		heterocycle biosynthetic process (GO:0018130)	1.30479e-08
		photosynthesis, light reaction (GO:0019684)	5.06126e-07
		generation of precursor metabolites and energy (GO:0006091)	5.68432e-07
		chlorophyll metabolic process (GO:0015994)	1.46677e-06
		chlorophyll biosynthetic process (GO:0015995)	1.61864e-06
		response to inorganic substance (GO:0010035)	1.65614e-06
		carbohydrate metabolic process (GO:0005975)	1.98671e-06
		cofactor metabolic process (GO:0051186)	2.94859e-06
		plastid organization (GO:0009657)	3.15772e-06
		anion transport (GO:0006820)	3.84665e-06
		cellular nitrogen compound metabolic process (GO:0034641)	4.03385e-06
		response to acid chemical (GO:0001101)	4.072e-06
		cellular amino acid biosynthetic process (GO:0008652)	7.38877e-06
		organonitrogen compound biosynthetic process (GO:1901566)	7.40624e-06
		response to oxidative stress (GO:0006979)	8.24185e-06
		response to cytokinin (GO:0009735)	1.35585e-05
		cellular nitrogen compound biosynthetic process (GO:0044271)	1.4321e-05
		tetrapyrrole biosynthetic process (GO:0033014)	2.26363e-05
		tetrapyrrole metabolic process (GO:0033013)	2.37365e-05
		response to lipid (GO:0033993)	2.60283e-05
		porphyrin-containing compound biosynthetic process (GO:0006779)	3.329e-05
		carbohydrate derivative metabolic process (GO:1901135)	3.67834e-05
		porphyrin-containing compound metabolic process (GO:0006778)	5.85305e-05
		response to karrikin (GO:0080167)	7.1353e-05
		ion transport (GO:0006811)	7.88921e-05
		chloroplast organization (GO:0009658)	8.07709e-05
		cellular amino acid metabolic process (GO:0006520)	0.000113082
		response to sucrose (GO:0009744)	0.000177224
		response to gibberellin (GO:0009739)	0.000178958
		response to disaccharide (GO:0034285)	0.000236767
		nucleobase-containing compound metabolic process (GO:0006139)	0.000293016
		photosynthetic electron transport chain (GO:0009767)	0.000409947
		organic acid transport (GO:0015849)	0.000424159
		carboxylic acid transport (GO:0046942)	0.000424159
		ribosome biogenesis (GO:0042254)	0.000492238
		nucleobase-containing compound biosynthetic process (GO:0034654)	0.000542653
		alpha-amino acid biosynthetic process (GO:1901607)	0.000559175
		response to radiation (GO:0009314)	0.000633372
		response to light stimulus (GO:0009416)	0.000775709
		amino acid transport (GO:0006865)	0.00080658
		organic anion transport (GO:0015711)	0.000952142
		response to reactive oxygen species (GO:0000302)	0.00130241
		monocarboxylic acid metabolic process (GO:0032787)	0.00203284
		cofactor biosynthetic process (GO:0051188)	0.00215037
		response to carbohydrate (GO:0009743)	0.00222189
		carbohydrate derivative biosynthetic process (GO:1901137)	0.0030425
		response to osmotic stress (GO:0006970)	0.00323458
		regulation of cellular process (GO:0050794)	0.00346225
		pigment biosynthetic process (GO:0046148)	0.00363713
		response to salt stress (GO:0009651)	0.0038926
		alpha-amino acid metabolic process (GO:1901605)	0.004854
		anion transmembrane transport (GO:0098656)	0.00492352
		organonitrogen compound metabolic process (GO:1901564)	0.00497368
		ion transmembrane transport (GO:0034220)	0.00566682
		cellular response to chemical stimulus (GO:0070887)	0.00583079
		amino acid transmembrane transport (GO:0003333)	0.00867412
MEgreenyellow
	Brassica Database
		cell wall organization (GO:0071555)	1.40789e-09
		carbohydrate metabolic process (GO:0005975)	4.87985e-06
		lipid catabolic process (GO:0016042)	4.38707e-05
		photosynthesis, light harvesting in photosystem II (GO:0009769)	5.27195e-05
		mucilage biosynthetic process (GO:0010192)	8.84943e-05
		lipid transport (GO:0006869)	9.79411e-05
		photosynthesis, light harvesting in photosystem I (GO:0009768)	0.000580558
		xyloglucan metabolic process (GO:0010411)	0.0010729
		response to low light intensity stimulus (GO:0009645)	0.00110966
		cell wall biogenesis (GO:0042546)	0.0014257
		pectin catabolic process (GO:0045490)	0.0051534
		plant-type cell wall loosening (GO:0009828)	0.00884228
		protein-chromophore linkage (GO:0018298)	0.00884228
	Arabidopsis Database
		cell wall organization (GO:0071555)	3.34071e-14
		external encapsulating structure organization (GO:0045229)	9.48789e-14
		cell wall biogenesis (GO:0042546)	3.25335e-11
		carbohydrate metabolic process (GO:0005975)	1.5388e-10
		polysaccharide metabolic process (GO:0005976)	8.67156e-09
		plant-type cell wall organization or biogenesis (GO:0071669)	1.00893e-08
		plant-type cell wall biogenesis (GO:0009832)	1.23931e-06
		cellular carbohydrate metabolic process (GO:0044262)	1.46315e-06
		plant-type secondary cell wall biogenesis (GO:0009834)	8.66205e-06
		cellular polysaccharide metabolic process (GO:0044264)	1.65326e-05
		polysaccharide catabolic process (GO:0000272)	0.000202424
		phenylpropanoid metabolic process (GO:0009698)	0.000259471
		glucan metabolic process (GO:0044042)	0.000460948
		cellular glucan metabolic process (GO:0006073)	0.000460948
		cell wall macromolecule metabolic process (GO:0044036)	0.000867936
		response to water deprivation (GO:0009414)	0.000889437
		response to water (GO:0009415)	0.00135879
		photosynthesis, light harvesting in photosystem I (GO:0009768)	0.00146073
		flavonoid biosynthetic process (GO:0009813)	0.00146106
		hemicellulose metabolic process (GO:0010410)	0.00146106
		flavonoid metabolic process (GO:0009812)	0.00150159
		cell wall polysaccharide metabolic process (GO:0010383)	0.00216686
		cell wall modification (GO:0042545)	0.00313622
		phenylpropanoid biosynthetic process (GO:0009699)	0.00403078
		response to acid chemical (GO:0001101)	0.0049401
		xyloglucan metabolic process (GO:0010411)	0.00551093
		enzyme linked receptor protein signaling pathway (GO:0007167)	0.0068527
		transmembrane receptor protein tyrosine kinase signaling pathway (GO:0007169)	0.0068527
		cellular carbohydrate biosynthetic process (GO:0034637)	0.00832134
MEdarkgrey
	Brassica Database
		response to water deprivation (GO:0009414)	9.54916e-11
		response to chitin (GO:0010200)	1.2307e-10
		response to hydrogen peroxide (GO:0042542)	3.90607e-08
		response to wounding (GO:0009611)	3.97692e-08
		abscisic acid-activated signaling pathway (GO:0009738)	4.54405e-08
		protein autoubiquitination (GO:0051865)	6.78392e-06
		nucleoside catabolic process (GO:0009164)	0.000135729
		response to UV-B (GO:0010224)	0.000262579
		defense response to bacterium, incompatible interaction (GO:0009816)	0.000551319
		vasculature development (GO:0001944)	0.00103946
		regulation of defense response to virus by host (GO:0050691)	0.00107066
		hyperosmotic salinity response (GO:0042538)	0.00365075
		defense response to fungus (GO:0050832)	0.00488504
		regulation of nitric oxide metabolic process (GO:0080164)	0.00687669
		response to high light intensity (GO:0009644)	0.00727778
		protein dephosphorylation (GO:0006470)	0.00833487
	Arabidopsis Database
		response to chitin (GO:0010200)	5.33701e-27
		response to organonitrogen compound (GO:0010243)	4.53238e-22
		response to nitrogen compound (GO:1901698)	1.11562e-16
		abscisic acid-activated signaling pathway (GO:0009738)	9.594e-09
		cellular response to alcohol (GO:0097306)	2.9765e-08
		cellular response to abscisic acid stimulus (GO:0071215)	2.9765e-08
		response to abscisic acid (GO:0009737)	6.92897e-08
		response to alcohol (GO:0097305)	7.77791e-08
		response to water deprivation (GO:0009414)	1.84663e-07
		response to water (GO:0009415)	2.72342e-07
		cellular response to acid chemical (GO:0071229)	4.66241e-07
		cellular response to lipid (GO:0071396)	3.97332e-06
		regulation of cell communication (GO:0010646)	0.000138983
		response to UV-B (GO:0010224)	0.000415343
		positive regulation of response to stimulus (GO:0048584)	0.000483795
		regulation of signal transduction (GO:0009966)	0.000580191
		regulation of signaling (GO:0023051)	0.000663757
		regulation of response to stress (GO:0080134)	0.000776775
		positive regulation of cell communication (GO:0010647)	0.00153929
		ethylene-activated signaling pathway (GO:0009873)	0.0017615
		regulation of immune system process (GO:0002682)	0.00319453
		cellular response to ethylene stimulus (GO:0071369)	0.00381193
		response to UV (GO:0009411)	0.00588849
		regulation of response to alcohol (GO:1901419)	0.00600497
		regulation of cellular response to alcohol (GO:1905957)	0.00600497
		regulation of abscisic acid-activated signaling pathway (GO:0009787)	0.00600497
		phosphorelay signal transduction system (GO:0000160)	0.00858557
		aromatic amino acid family catabolic process (GO:0009074)	0.00895566
		positive regulation of signaling (GO:0023056)	0.00983958
		positive regulation of signal transduction (GO:0009967)	0.00983958
MEgrey60
	Brassica Database
		response to cold (GO:0009409)	9.98694e-06
		circadian rhythm (GO:0007623)	0.000645388
		anthocyanin-containing compound biosynthetic process (GO:0009718)	0.000724928
		response to abscisic acid (GO:0009737)	0.00304231
		positive regulation of age-related resistance (GO:1904250)	0.00463031
		stress-induced premature senescence (GO:0090400)	0.00463031
		response to salt stress (GO:0009651)	0.00485281
		positive regulation of sequence-specific DNA binding transcription factor activity (GO:0051091)	0.0057153
		response to hydrogen peroxide (GO:0042542)	0.00741721
		response to water deprivation (GO:0009414)	0.00767027
		phosphorelay signal transduction system (GO:0000160)	0.00792089
		positive regulation of leaf senescence (GO:1900057)	0.0084952
	Arabidopsis Database
		response to temperature stimulus (GO:0009266)	4.26049e-09
		response to cold (GO:0009409)	6.93414e-08
		heat acclimation (GO:0010286)	1.62833e-05
		anthocyanin-containing compound metabolic process (GO:0046283)	3.24204e-05
		anthocyanin-containing compound biosynthetic process (GO:0009718)	6.42889e-05
		flavonoid biosynthetic process (GO:0009813)	0.000135747
		flavonoid metabolic process (GO:0009812)	0.000507504
		pigment biosynthetic process (GO:0046148)	0.000897159
		response to hydrogen peroxide (GO:0042542)	0.0021087
		leaf senescence (GO:0010150)	0.00627277
		plant organ senescence (GO:0090693)	0.00642057
MEblue
	Brassica Database
		regulation of protein serine/threonine phosphatase activity (GO:0080163)	5.22898e-05
		regulation of transcription, DNA-templated (GO:0006355)	0.000406653
		borate transport (GO:0046713)	0.00105458
		response to chitin (GO:0010200)	0.00701418
	Arabidopsis Database
		response to organic substance (GO:0010033)	2.66964e-18
		cellular response to chemical stimulus (GO:0070887)	8.33935e-15
		cellular response to organic substance (GO:0071310)	1.18698e-14
		response to hormone (GO:0009725)	1.88811e-14
		hormone-mediated signaling pathway (GO:0009755)	3.27387e-14
		regulation of cellular process (GO:0050794)	4.83703e-14
		cellular response to endogenous stimulus (GO:0071495)	6.29633e-14
		response to oxygen-containing compound (GO:1901700)	6.89651e-14
		cellular response to hormone stimulus (GO:0032870)	9.2717e-14
		signal transduction (GO:0007165)	2.66123e-12
		response to acid chemical (GO:0001101)	1.03531e-10
		regulation of RNA metabolic process (GO:0051252)	2.98393e-10
		regulation of RNA biosynthetic process (GO:2001141)	7.00437e-10
		regulation of nucleic acid-templated transcription (GO:1903506)	7.00437e-10
		regulation of nucleobase-containing compound metabolic process (GO:0019219)	7.69921e-10
		regulation of transcription, DNA-templated (GO:0006355)	1.04166e-09
		nucleic acid-templated transcription (GO:0097659)	6.6238e-09
		RNA biosynthetic process (GO:0032774)	7.01337e-09
		transcription, DNA-templated (GO:0006351)	1.00166e-08
		regulation of primary metabolic process （GO:0080090）	1.69199e-08
		nucleobase-containing compound biosynthetic process （GO:0034654)	1.86787e-08
		regulation of macromolecule biosynthetic process (GO:0010556)	4.52168e-08
		regulation of nitrogen compound metabolic process (GO:0051171)	5.29989e-08
		regulation of cellular macromolecule biosynthetic process (GO:2000112)	6.48567e-08
		regulation of cellular metabolic process (GO:0031323)	8.41226e-08
		regulation of cellular biosynthetic process (GO:0031326)	1.06109e-07
		response to lipid (GO:0033993)	1.62712e-07
		regulation of biosynthetic process (GO:0009889)	1.73696e-07
		organic cyclic compound biosynthetic process (GO:1901362)	1.84412e-07
		regulation of macromolecule metabolic process (GO:0060255)	1.87873e-07
		regulation of gene expression (GO:0010468)	4.27986e-07
		heterocycle biosynthetic process (GO:0018130)	4.60608e-07
		aromatic compound biosynthetic process (GO:0019438)	1.03222e-06
		response to ethylene (GO:0009723)	1.1799e-06
		regulation of metabolic process (GO:0019222)	1.36138e-06
		anion transport (GO:0006820)	1.00574e-05
		RNA metabolic process (GO:0016070)	1.23819e-05
		phosphorelay signal transduction system (GO:0000160)	1.53563e-05
		heterocycle metabolic process (GO:0046483)	2.29479e-05
		nucleic acid metabolic process (GO:0090304)	2.54806e-05
		organic cyclic compound metabolic process (GO:1901360)	3.87066e-05
		cellular aromatic compound metabolic process (GO:0006725)	5.68535e-05
		cellular response to ethylene stimulus (GO:0071369)	6.3817e-05
		ethylene-activated signaling pathway (GO:0009873)	0.000116373
		nucleobase-containing compound metabolic process (GO:0006139)	0.000139022
		organic anion transport (GO:0015711)	0.000231136
		cellular response to oxygen-containing compound (GO:1901701)	0.000378874
		amino acid transport (GO:0006865)	0.000479427
		organic acid transport (GO:0015849)	0.000517029
		carboxylic acid transport (GO:0046942)	0.000517029
		response to alcohol (GO:0097305)	0.000568612
		response to light stimulus (GO:0009416)	0.000653771
		response to abscisic acid (GO:0009737)	0.000912348
		response to radiation (GO:0009314)	0.00102493
		ion transport (GO:0006811)	0.00280705
		cellular response to acid chemical (GO:0071229)	0.00419282
		negative regulation of leaf senescence (GO:1900056)	0.00614669
		response to karrikin (GO:0080167)	0.00622436
		cellular response to lipid (GO:0071396)	0.00643178

## Sheet: Table S4
Table S4. Significant GO terms for each gene set of 'XBJ'
MEturquoise
	Brassica Database
		photosynthesis (GO:0015979)	0
		photosynthesis, light harvesting in photosystem I (GO:0009768)	3.62244e-14
		protein-chromophore linkage (GO:0018298)	6.5736e-10
		reductive pentose-phosphate cycle (GO:0019253)	3.83454e-09
		response to cold (GO:0009409)	8.03047e-09
		response to cytokinin (GO:0009735)	4.29329e-08
		response to karrikin (GO:0080167)	1.5645e-07
		photosynthetic electron transport in photosystem I (GO:0009773)	4.55708e-07
		defense response to bacterium (GO:0042742)	9.13868e-07
		photosystem II assembly (GO:0010207)	2.06183e-06
		photosynthetic electron transport chain (GO:0009767)	5.00667e-05
		chlorophyll biosynthetic process (GO:0015995)	5.19795e-05
		response to red light (GO:0010114)	0.00113244
		photosynthetic electron transport in photosystem II (GO:0009772)	0.00357561
		response to low light intensity stimulus (GO:0009645)	0.00357561
		photosystem II stabilization (GO:0042549)	0.00430979
		photosynthesis, light reaction (GO:0019684)	0.00430979
	Arabidopsis Database
		photosynthesis (GO:0015979)	8.28045e-34
		photosynthesis, light reaction (GO:0019684)	5.35193e-25
		response to organic substance (GO:0010033)	1.0454e-22
		response to oxygen-containing compound (GO:1901700)	1.34526e-18
		response to hormone (GO:0009725)	1.39548e-18
		generation of precursor metabolites and energy (GO:0006091)	1.4381e-15
		response to light stimulus (GO:0009416)	1.2288e-12
		response to radiation (GO:0009314)	1.14978e-11
		response to acid chemical (GO:0001101)	1.50602e-11
		photosynthetic electron transport chain (GO:0009767)	1.91235e-11
		cellular response to chemical stimulus (GO:0070887)	7.76683e-11
		small molecule biosynthetic process (GO:0044283)	8.90463e-11
		carbohydrate metabolic process (GO:0005975)	3.47977e-10
		cellular response to hormone stimulus (GO:0032870)	3.57869e-10
		cellular response to endogenous stimulus (GO:0071495)	4.75577e-10
		organic cyclic compound biosynthetic process (GO:1901362)	6.76108e-10
		photosynthesis, light harvesting in photosystem I (GO:0009768)	9.56831e-10
		cellular response to organic substance (GO:0071310)	1.89246e-09
		response to karrikin (GO:0080167)	3.34634e-09
		hormone-mediated signaling pathway (GO:0009755)	6.55766e-09
		response to cold (GO:0009409)	1.03624e-08
		response to cytokinin (GO:0009735)	1.52378e-08
		heterocycle biosynthetic process (GO:0018130)	1.68718e-08
		photosynthesis, light harvesting (GO:0009765)	3.40192e-08
		peptide biosynthetic process (GO:0043043)	5.22401e-08
		organic acid biosynthetic process (GO:0016053)	8.28739e-08
		carboxylic acid biosynthetic process (GO:0046394)	8.28739e-08
		response to lipid (GO:0033993)	8.40571e-08
		translation (GO:0006412)	8.77034e-08
		electron transport chain (GO:0022900)	1.47533e-07
		regulation of cellular process (GO:0050794)	1.69842e-07
		response to temperature stimulus (GO:0009266)	1.78023e-07
		response to inorganic substance (GO:0010035)	2.26759e-07
		amide biosynthetic process (GO:0043604)	3.65041e-07
		aromatic compound biosynthetic process (GO:0019438)	3.67668e-07
		peptide metabolic process (GO:0006518)	4.93972e-07
		signal transduction (GO:0007165)	9.19922e-07
		response to red light (GO:0010114)	3.74292e-06
		organic cyclic compound metabolic process (GO:1901360)	4.70394e-06
		cellular amide metabolic process (GO:0043603)	5.03612e-06
		protein-chromophore linkage (GO:0018298)	5.44153e-06
		cellular response to oxygen-containing compound (GO:1901701)	5.99723e-06
		oxoacid metabolic process (GO:0043436)	1.53088e-05
		organic acid metabolic process (GO:0006082)	2.16471e-05
		cofactor metabolic process (GO:0051186)	2.33814e-05
		response to gibberellin (GO:0009739)	4.48836e-05
		response to red or far red light (GO:0009639)	5.51051e-05
		response to water deprivation (GO:0009414)	5.93463e-05
		heterocycle metabolic process (GO:0046483)	6.14285e-05
		response to water (GO:0009415)	8.40835e-05
		reductive pentose-phosphate cycle (GO:0019253)	0.000171957
		response to chitin (GO:0010200)	0.000184089
		carboxylic acid metabolic process (GO:0019752)	0.000255598
		cellular amino acid biosynthetic process (GO:0008652)	0.000318825
		cellular aromatic compound metabolic process (GO:0006725)	0.00032409
		pigment biosynthetic process (GO:0046148)	0.000332992
		photosynthesis, dark reaction (GO:0019685)	0.000380302
		response to nitrogen compound (GO:1901698)	0.000458916
		response to organonitrogen compound (GO:0010243)	0.000480249
		phosphorus metabolic process (GO:0006793)	0.000525293
		cellular response to lipid (GO:0071396)	0.000661192
		cellular response to acid chemical (GO:0071229)	0.00072189
		regulation of nucleobase-containing compound metabolic process (GO:0019219)	0.000924031
		defense response to bacterium (GO:0042742)	0.000984743
		alpha-amino acid biosynthetic process (GO:1901607)	0.00099996
		chlorophyll biosynthetic process (GO:0015995)	0.00106315
		monosaccharide metabolic process (GO:0005996)	0.00108754
		photosynthetic electron transport in photosystem I (GO:0009773)	0.00115598
		regulation of RNA metabolic process (GO:0051252)	0.00129631
		nucleobase-containing compound biosynthetic process (GO:0034654)	0.00141908
		chlorophyll metabolic process (GO:0015994)	0.00167644
		organic substance biosynthetic process (GO:1901576)	0.00183077
		regulation of cellular metabolic process (GO:0031323)	0.00227737
		carbon fixation (GO:0015977)	0.00273211
		regulation of RNA biosynthetic process (GO:2001141)	0.00277386
		regulation of nucleic acid-templated transcription (GO:1903506)	0.00277386
		alpha-amino acid metabolic process (GO:1901605)	0.0029215
		regulation of transcription, DNA-templated (GO:0006355)	0.00329146
		carbohydrate catabolic process (GO:0016052)	0.00354207
		cellular carbohydrate metabolic process (GO:0044262)	0.00465264
		response to salt stress (GO:0009651)	0.0049576
		photosynthetic electron transport in photosystem II (GO:0009772)	0.00537962
		tetrapyrrole biosynthetic process (GO:0033014)	0.00635368
		phosphate-containing compound metabolic process (GO:0006796)	0.00699871
		porphyrin-containing compound biosynthetic process (GO:0006779)	0.00993309
MEdarkgreen
	Brassica Database
		nitric oxide biosynthetic process (GO:0006809)	3.75471e-06
		glycolytic process (GO:0006096)	9.80702e-05
		cellular response to sulfur starvation (GO:0010438)	0.000209979
		nitrate assimilation (GO:0042128)	0.00031947
		one-carbon metabolic process (GO:0006730)	0.00252635
		photosynthesis (GO:0015979)	0.00444241
		pentose-phosphate shunt, oxidative branch (GO:0009051)	0.00553774
		regulation of response to osmotic stress (GO:0047484)	0.00553774
	Arabidopsis Database
		pyridine nucleotide metabolic process (GO:0019362)	1.93772e-05
		nicotinamide nucleotide metabolic process (GO:0046496)	1.98513e-05
		pyridine-containing compound metabolic process (GO:0072524)	2.43462e-05
		oxidoreduction coenzyme metabolic process (GO:0006733)	2.98584e-05
		purine nucleoside diphosphate metabolic process (GO:0009135)	5.59022e-05
		ribonucleoside diphosphate metabolic process (GO:0009185)	5.59022e-05
		purine ribonucleoside diphosphate metabolic process (GO:0009179)	5.59022e-05
		ATP generation from ADP (GO:0006757)	5.59022e-05
		ADP metabolic process (GO:0046031)	5.59022e-05
		glycolytic process (GO:0006096)	5.59022e-05
		sulfur amino acid metabolic process (GO:0000096)	5.78936e-05
		nucleoside diphosphate metabolic process (GO:0009132)	6.14348e-05
		nucleotide phosphorylation (GO:0046939)	6.65498e-05
		nucleoside diphosphate phosphorylation (GO:0006165)	6.71088e-05
		pyruvate metabolic process (GO:0006090)	9.9397e-05
		cysteine metabolic process (GO:0006534)	0.000106517
		nitrogen cycle metabolic process (GO:0071941)	0.000132251
		one-carbon metabolic process (GO:0006730)	0.000146237
		nitrate metabolic process (GO:0042126)	0.000146237
		nitrate assimilation (GO:0042128)	0.000146237
		reactive nitrogen species metabolic process (GO:2001057)	0.000161072
		serine family amino acid metabolic process (GO:0009069)	0.000217396
MEpurple
	Brassica Database
		xyloglucan metabolic process (GO:0010411)	8.36407e-06
		response to brassinosteroid (GO:0009741)	4.81835e-05
		cell wall biogenesis (GO:0042546)	0.000214972
		cell wall organization (GO:0071555)	0.000697916
		response to red or far red light (GO:0009639)	0.00253901
		response to mechanical stimulus (GO:0009612)	0.00637379
	Arabidopsis Database
		cell wall organization (GO:0071555)	1.10029e-09
		polysaccharide metabolic process (GO:0005976)	2.20835e-08
		cell wall macromolecule metabolic process (GO:0044036)	1.56176e-06
		cellular polysaccharide metabolic process (GO:0044264)	1.629e-06
		cell wall polysaccharide metabolic process (GO:0010383)	2.69256e-06
		glucan metabolic process (GO:0044042)	8.1745e-06
		cellular glucan metabolic process (GO:0006073)	8.1745e-06
		xyloglucan metabolic process (GO:0010411)	5.12157e-05
		hemicellulose metabolic process (GO:0010410)	8.347e-05
		cell wall biogenesis (GO:0042546)	0.000132771
		polysaccharide biosynthetic process (GO:0000271)	0.00122123
		shoot system morphogenesis (GO:0010016)	0.00123272
		isoprenoid catabolic process (GO:0008300)	0.00284842
		terpenoid catabolic process (GO:0016115)	0.00284842
		plant-type cell wall organization (GO:0009664)	0.00470819
		cotyledon development (GO:0048825)	0.00628231
		beta-glucan metabolic process (GO:0051273)	0.00633447
		galacturonan metabolic process (GO:0010393)	0.00648737
		pectin metabolic process (GO:0045488)	0.00662861
MEblack
	Brassica Database
		positive regulation of leaf senescence (GO:1900057)	2.44728e-06
		response to salt stress (GO:0009651)	1.02564e-05
		positive regulation of sequence-specific DNA binding transcription factor activity (GO:0051091)	0.000432552
		response to ethylene (GO:0009723)	0.000461466
		amino acid export (GO:0032973)	0.00419446
		oligopeptide transport (GO:0006857)	0.00481649
		negative regulation of ethylene-activated signaling pathway (GO:0010105)	0.00510068
		positive regulation of age-related resistance (GO:1904250)	0.00955297
		stress-induced premature senescence (GO:0090400)	0.00955297
	Arabidopsis Database	anion transport (GO:0006820)	4.63108e-11
		response to oxygen-containing compound (GO:1901700)	5.99629e-10
		organic anion transport (GO:0015711)	9.09992e-10
		response to acid chemical (GO:0001101)	1.03808e-09
		response to hormone (GO:0009725)	1.67049e-09
		response to organic substance (GO:0010033)	2.46466e-09
		amino acid transport (GO:0006865)	1.60876e-08
		organic acid transport (GO:0015849)	1.86705e-08
		carboxylic acid transport (GO:0046942)	1.86705e-08
		ion transport (GO:0006811)	4.94754e-08
		transport (GO:0006810)	1.69801e-06
		oligopeptide transport (GO:0006857)	2.53332e-06
		hormone-mediated signaling pathway (GO:0009755)	2.56798e-06
		cellular response to hormone stimulus (GO:0032870)	4.37146e-06
		cellular response to endogenous stimulus (GO:0071495)	5.55743e-06
		response to ethylene (GO:0009723)	6.11601e-06
		amino acid transmembrane transport (GO:0003333)	6.67262e-06
		response to lipid (GO:0033993)	6.86745e-06
		cellular response to chemical stimulus (GO:0070887)	1.01763e-05
		regulation of cellular process (GO:0050794)	1.41793e-05
		regulation of RNA metabolic process (GO:0051252)	1.49438e-05
		regulation of transcription, DNA-templated (GO:0006355)	1.75514e-05
		regulation of RNA biosynthetic process (GO:2001141)	2.44174e-05
		regulation of nucleic acid-templated transcription (GO:1903506)	2.44174e-05
		regulation of nucleobase-containing compound metabolic process (GO:0019219)	2.82001e-05
		cellular response to organic substance (GO:0071310)	2.8269e-05
		transcription, DNA-templated (GO:0006351)	4.4357e-05
		nucleic acid-templated transcription (GO:0097659)	4.49884e-05
		RNA biosynthetic process (GO:0032774)	4.6135e-05
		organic substance transport (GO:0071702)	4.65653e-05
		amino acid import (GO:0043090)	5.0033e-05
		nucleobase-containing compound biosynthetic process (GO:0034654)	6.84972e-05
		organic cyclic compound biosynthetic process (GO:1901362)	7.14237e-05
		regulation of cellular biosynthetic process (GO:0031326)	7.52745e-05
		response to jasmonic acid (GO:0009753)	7.69387e-05
		signal transduction (GO:0007165)	8.49631e-05
		regulation of cellular macromolecule biosynthetic process (GO:2000112)	0.00010119
		regulation of macromolecule biosynthetic process (GO:0010556)	0.000103957
		regulation of biosynthetic process (GO:0009889)	0.000113138
		aromatic compound biosynthetic process (GO:0019438)	0.0001861
		response to inorganic substance (GO:0010035)	0.00019414
		regulation of cellular metabolic process (GO:0031323)	0.000239328
		heterocycle biosynthetic process (GO:0018130)	0.000247037
		regulation of metabolic process (GO:0019222)	0.000285057
		organic acid transmembrane transport (GO:1903825)	0.000306401
		carboxylic acid transmembrane transport (GO:1905039)	0.000306401
		nitrogen compound transport (GO:0071705)	0.000321429
		amino acid export (GO:0032973)	0.000338784
		regulation of gene expression (GO:0010468)	0.000413407
		response to salt stress (GO:0009651)	0.000464048
		regulation of nitrogen compound metabolic process (GO:0051171)	0.000481824
		response to abscisic acid (GO:0009737)	0.000728251
		response to alcohol (GO:0097305)	0.000831431
		regulation of macromolecule metabolic process (GO:0060255)	0.000837511
		regulation of primary metabolic process (GO:0080090)	0.00102079
		leaf senescence (GO:0010150)	0.0011577
		plant organ senescence (GO:0090693)	0.00128485
		multicellular organism development (GO:0007275)	0.00139303
		response to osmotic stress (GO:0006970)	0.0020148
		system development (GO:0048731)	0.00337119
		cellular response to oxygen-containing compound (GO:1901701)	0.00423351
		L-amino acid import (GO:0043092)	0.00465646
		cellular response to acid chemical (GO:0071229)	0.00516625
		transmembrane transport (GO:0055085)	0.00539185
		anion transmembrane transport (GO:0098656)	0.00555141
		response to water deprivation (GO:0009414)	0.0065592
MEcyan
	Brassica Database	water transport (GO:0006833)	1.00116e-06
		cellular water homeostasis (GO:0009992)	8.66498e-06
		response to water deprivation (GO:0009414)	9.26625e-06
		circadian rhythm (GO:0007623)	0.000246938
		response to abscisic acid (GO:0009737)	0.000335866
		inositol biosynthetic process (GO:0006021)	0.00200716
		toxin catabolic process (GO:0009407)	0.00244543
		ion transmembrane transport (GO:0034220)	0.00320277
		response to high light intensity (GO:0009644)	0.00396814
		carbon dioxide transport (GO:0015670)	0.00548012
	Arabidopsis Database
		response to organic substance (GO:0010033)	5.5697e-11
		response to oxygen-containing compound (GO:1901700)	2.77723e-10
		response to acid chemical (GO:0001101)	2.38501e-09
		response to hormone (GO:0009725)	6.24998e-08
		response to inorganic substance (GO:0010035)	1.53418e-07
		secondary metabolite biosynthetic process (GO:0044550)	4.06723e-06
		aromatic compound biosynthetic process (GO:0019438)	8.5216e-06
		response to salt stress (GO:0009651)	1.43787e-05
		response to osmotic stress (GO:0006970)	2.04206e-05
		organic cyclic compound biosynthetic process (GO:1901362)	4.49527e-05
		small molecule biosynthetic process (GO:0044283)	8.18876e-05
		indoleacetic acid metabolic process (GO:0009683)	8.99859e-05
		regulation of RNA metabolic process (GO:0051252)	9.34505e-05
		regulation of nucleobase-containing compound metabolic process (GO:0019219)	0.000125005
		response to water (GO:0009415)	0.000128662
		regulation of transcription, DNA-templated (GO:0006355)	0.00015339
		regulation of RNA biosynthetic process (GO:2001141)	0.000155377
		regulation of nucleic acid-templated transcription (GO:1903506)	0.000155377
		response to water deprivation (GO:0009414)	0.00025143
		auxin metabolic process (GO:0009850)	0.000270027
		heterocycle biosynthetic process (GO:0018130)	0.000325069
		monocarboxylic acid biosynthetic process (GO:0072330)	0.000351749
		response to temperature stimulus (GO:0009266)	0.000362009
		transcription, DNA-templated (GO:0006351)	0.000366146
		nucleic acid-templated transcription (GO:0097659)	0.000372526
		RNA biosynthetic process (GO:0032774)	0.000383064
		organic acid biosynthetic process (GO:0016053)	0.000495492
		carboxylic acid biosynthetic process (GO:0046394)	0.000495492
		organic acid biosynthetic process (GO:0016053)	0.000495492
		carboxylic acid biosynthetic process (GO:0046394)	0.000495492
		regulation of cellular biosynthetic process (GO:0031326)	0.000535566
		regulation of primary metabolic process (GO:0080090)	0.000581297
		response to abscisic acid (GO:0009737)	0.000625059
		response to hydrogen peroxide (GO:0042542)	0.00067299
		regulation of nitrogen compound metabolic process (GO:0051171)	0.000689249
		response to alcohol (GO:0097305)	0.000718531
		indole-containing compound metabolic process (GO:0042430)	0.000725056
		S-glycoside metabolic process (GO:0016143)	0.000760833
		glucosinolate metabolic process (GO:0019760)	0.000760833
		auxin biosynthetic process (GO:0009851)	0.000761708
		regulation of biosynthetic process (GO:0009889)	0.000779423
		regulation of cellular metabolic process (GO:0031323)	0.000784578
		wax biosynthetic process (GO:0010025)	0.000786112
		sulfur compound metabolic process (GO:0006790)	0.000970372
		wax metabolic process (GO:0010166)	0.00105976
		indoleacetic acid biosynthetic process (GO:0009684)	0.00120015
		oxoacid metabolic process (GO:0043436)	0.00123779
		organic acid metabolic process (GO:0006082)	0.00131202
		hormone metabolic process (GO:0042445)	0.00165019
		fatty acid derivative biosynthetic process (GO:1901570)	0.00183849
		regulation of cellular macromolecule biosynthetic process (GO:2000112)	0.00192997
		regulation of metabolic process (GO:0019222)	0.00197711
		regulation of macromolecule biosynthetic process (GO:0010556)	0.00198025
		regulation of hormone levels (GO:0010817)	0.00208285
		nucleobase-containing compound biosynthetic process (GO:0034654)	0.00213883
		S-glycoside biosynthetic process (GO:0016144)	0.0021731
		glucosinolate biosynthetic process (GO:0019761)	0.0021731
		cellular carbohydrate metabolic process (GO:0044262)	0.00240983
		fluid transport (GO:0042044)	0.00241799
		water transport (GO:0006833)	0.00241799
		multicellular organism development (GO:0007275)	0.00262294
		regulation of gene expression (GO:0010468)	0.00265356
		response to lipid (GO:0033993)	0.00278887
		glycosyl compound biosynthetic process (GO:1901659)	0.00306887
		sulfur compound biosynthetic process (GO:0044272)	0.00351415
		response to salicylic acid (GO:0009751)	0.00376596
		cellular response to chemical stimulus (GO:0070887)	0.00395566
		plant organ development (GO:0099402)	0.00473915
		monocarboxylic acid metabolic process (GO:0032787)	0.00474353
		hormone biosynthetic process (GO:0042446)	0.0048626
		cellular hormone metabolic process (GO:0034754)	0.00729747
		response to auxin (GO:0009733)	0.00817476
		indole-containing compound biosynthetic process (GO:0042435)	0.00834967
		response to oxidative stress (GO:0006979)	0.00953305

## Sheet: Table S5
Table S5. The annotation information of the hub genes of each module is in 'JWW'
ID	Gene	Swiss-Prot_annotation	COG_class_annotation	GO_annotation	KEGG_annotation	KEGG_pathway_annotation	KOG_class_annotation	Pfam_annotation	eggNOG_class_annotation	NR_annotation
MEbrown
BraA06g040600.3C.gene	At2g01390	Pentatricopeptide repeat-containing protein At2g01390 OS=Arabidopsis thaliana OX=3702 GN=At2g01390/At2g01380 PE=2 SV=2	--	Molecular Function: RNA binding (GO:0003723);; Molecular Function: endonuclease activity (GO:0004519);; Cellular Component: mitochondrion (GO:0005739);; Biological Process: RNA modification (GO:0009451);;	--	--	General function prediction only	PPR repeat family;; PPR repeat;; Pentatricopeptide repeat domain;; PPR repeat;; Pentacotripeptide-repeat region of PRORP;; Tetratricopeptide repeat	Function unknown	PREDICTED: pentatricopeptide repeat-containing protein At2g01390 isoform X1 [Brassica rapa]
[truncated: 103 more rows]

## Sheet: Table S6
Table S6. The annotation information of the hub genes of each module is in 'XBJ'
[truncated: 106 more rows]

## Sheet: Table S7
Table S7. qRT-PCR specific primers for hub gene related to flower development
[truncated: 7 more rows]
